# Supplementary material for: LCTL Is a Prognostic Biomarker and Correlates With Stromal and Immune Infiltration in Gliomas
Source: Front Oncol. 2019 Oct 15;9:1083. doi: 10.3389/fonc.2019.01083 (PMC6803540; doi:10.3389/fonc.2019.01083)
Supplement: Supplementary file 1 [file Data_Sheet_1.zip]

Archive with 6 entries (6 files):
- Supplementary Table S1.xlsx
- Supplementary Table S2.xlsx
- Supplementary Table S3.xlsx
- Supplementary Table S4.xlsx
- Supplementary Table S5.xlsx
- Supplementary tables and figure legends.docx
