# Supplementary material for: LCTL Is a Prognostic Biomarker and Correlates With Stromal and Immune Infiltration in Gliomas
Source: Front Oncol. 2019 Oct 15;9:1083. doi: 10.3389/fonc.2019.01083 (PMC6803540; doi:10.3389/fonc.2019.01083)
Supplement: Supplementary file 1 [file Data_Sheet_1.zip › Supplementary Table S1.xlsx]

## Sheet: Sheet1
Supplementary Table S1. The list of PCR primers
genes	Forward primer (5'->3')	Reverse primer (5'->3')
LCTL	GTGAAGCACTGGATCACGTTC	CGTGGGCCTTAATGATGTGGT
TGFB1	CTAATGGTGGAAACCCACAACG	TATCGCCAGGAATTGTTGCTG
IL6	CCTGAACCTTCCAAAGATGGC	TTCACCAGGCAAGTCTCCTCA
IL8	ACTGAGAGTGATTGAGAGTGGAC	AACCCTCTGCACCCAGTTTTC
TGFB2	CCCCGGAGGTGATTTCCATC	GGGCGGCATGTCTATTTTGTAAA
CCL2	CAGCCAGATGCAATCAATGCC	TGGAATCCTGAACCCACTTCT
IL10	TCAAGGCGCATGTGAACTCC	GATGTCAAACTCACTCATGGCT
VEGFA	AGGGCAGAATCATCACGAAGT	AGGGTCTCGATTGGATGGCA
CD274	GGACAAGCAGTGACCATCAAG	CCCAGAATTACCAAGTGAGTCCT
STAT3	CAGCAGCTTGACACACGGTA	AAACACCAAAGTGGCATGTGA
CTLA4	CATGATGGGGAATGAGTTGACC	TCAGTCCTTGGATAGTGAGGTTC
PDCD1	CCAGGATGGTTCTTAGACTCCC	TTTAGCACGAAGCTCTCCGAT
HAVCR2	AGACAGTGGGATCTACTGCTG	CCTGGTGGTAAGCATCCTTGG
VIM	GACGCCATCAACACCGAGTT	CTTTGTCGTTGGTTAGCTGGT
FN1	CGGTGGCTGTCAGTCAAAG	AAACCTCGGCTTCCTCCATAA
SPN	GACCCCAGGTCTCTAGCGTAA	GCCACGAGGACTATGACCG
TGFBR2	AAGATGACCGCTCTGACATCA	CTTATAGACCTCAGCAAAGCGAC
ITGA5	GGCTTCAACTTAGACGCGGAG	TGGCTGGTATTAGCCTTGGGT
SWAP70	AAACAGGAGTGGATTCAAGCC	CGGCCTGGAGTTCCTTCATTT
SPPL2A	TCCATCGTGGCCTAACTTTGA	ACTCCAGTATCCACCTAATGCC
ATP2A3	GCAAGCTGGACGAGTTTGGA	CCAGGCATGTAGTGATGACAG
SLC35D2	GCCATCAAGAATGTATCCGTTGC	CTTCACCCACAGGTTTAGGTTTT
STK40	ATGAAGCGGAGAGCATCAGAC	CCTCGCCAAACACTGCACTAT
PSAP	ATGCAAAGACGTTGTCACCG	GGGAGGTAGGAGTCCACTATCT
COL4A1	GGGATGCTGTTGAAAGGTGAA	GGTGGTCCGGTAAATCCTGG
COL4A2	TTATGCACTGCCTAAAGAGGAGC	CCCTTAACTCCGTAGAAACCAAG
ITGA4	CACAACACGCTGTTCGGCTA	CGATCCTGCATCTGTAAATCGC
β-Actin	AAGTCCCTCACCCTCCCAAAAG	AAGCAATGCTGTCACCTTCCC
