# Supplementary material for: LCTL Is a Prognostic Biomarker and Correlates With Stromal and Immune Infiltration in Gliomas
Source: Front Oncol. 2019 Oct 15;9:1083. doi: 10.3389/fonc.2019.01083 (PMC6803540; doi:10.3389/fonc.2019.01083)
Supplement: Supplementary file 1 [file Data_Sheet_1.zip › Supplementary Table S2.xlsx]

## Sheet: Sheet1
Supplementary Table S2. Genetic alterations analysis of LCTL via cBioPortal in TCGA Merged Cohort of LGG and GBM
Study ID	Sample ID	Patient ID	Altered	LCTL	LCTL CNA	LCTL MUT	LCTL FUSION
lgggbm_tcga_pub	TCGA-CS-4938-01	TCGA-CS-4938	0		no alteration	no alteration	no alteration
lgggbm_tcga_pub	TCGA-CS-4941-01	TCGA-CS-4941	0		no alteration	no alteration	no alteration
lgggbm_tcga_pub	TCGA-CS-4942-01	TCGA-CS-4942	0		no alteration	no alteration	no alteration
lgggbm_tcga_pub	TCGA-CS-4943-01	TCGA-CS-4943	0		no alteration	no alteration	no alteration
lgggbm_tcga_pub	TCGA-CS-4944-01	TCGA-CS-4944	0		no alteration	no alteration	no alteration
lgggbm_tcga_pub	TCGA-CS-5390-01	TCGA-CS-5390	0		no alteration	no alteration	no alteration
lgggbm_tcga_pub	TCGA-CS-5393-01	TCGA-CS-5393	0		no alteration	no alteration	no alteration
lgggbm_tcga_pub	TCGA-CS-5394-01	TCGA-CS-5394	0		no alteration	no alteration	no alteration
lgggbm_tcga_pub	TCGA-CS-5395-01	TCGA-CS-5395	0		no alteration	no alteration	no alteration
lgggbm_tcga_pub	TCGA-CS-5396-01	TCGA-CS-5396	0		no alteration	no alteration	no alteration
lgggbm_tcga_pub	TCGA-CS-5397-01	TCGA-CS-5397	0		no alteration	no alteration	no alteration
lgggbm_tcga_pub	TCGA-CS-6186-01	TCGA-CS-6186	0		no alteration	no alteration	no alteration
lgggbm_tcga_pub	TCGA-CS-6188-01	TCGA-CS-6188	0		no alteration	no alteration	no alteration
lgggbm_tcga_pub	TCGA-CS-6290-01	TCGA-CS-6290	0		no alteration	no alteration	no alteration
lgggbm_tcga_pub	TCGA-CS-6665-01	TCGA-CS-6665	0		no alteration	no alteration	no alteration
lgggbm_tcga_pub	TCGA-CS-6666-01	TCGA-CS-6666	0		no alteration	no alteration	no alteration
lgggbm_tcga_pub	TCGA-CS-6667-01	TCGA-CS-6667	0		no alteration	no alteration	no alteration
lgggbm_tcga_pub	TCGA-CS-6668-01	TCGA-CS-6668	0		no alteration	no alteration	no alteration
lgggbm_tcga_pub	TCGA-CS-6669-01	TCGA-CS-6669	0		no alteration	not profiled	not profiled
lgggbm_tcga_pub	TCGA-CS-6670-01	TCGA-CS-6670	0		no alteration	no alteration	no alteration
lgggbm_tcga_pub	TCGA-DB-5270-01	TCGA-DB-5270	0		no alteration	no alteration	no alteration
lgggbm_tcga_pub	TCGA-DB-5273-01	TCGA-DB-5273	0		no alteration	no alteration	no alteration
lgggbm_tcga_pub	TCGA-DB-5274-01	TCGA-DB-5274	0		no alteration	no alteration	no alteration
lgggbm_tcga_pub	TCGA-DB-5275-01	TCGA-DB-5275	0		no alteration	no alteration	no alteration
lgggbm_tcga_pub	TCGA-DB-5276-01	TCGA-DB-5276	0		no alteration	no alteration	no alteration
lgggbm_tcga_pub	TCGA-DB-5277-01	TCGA-DB-5277	0		no alteration	no alteration	no alteration
lgggbm_tcga_pub	TCGA-DB-5278-01	TCGA-DB-5278	0		no alteration	no alteration	no alteration
lgggbm_tcga_pub	TCGA-DB-5279-01	TCGA-DB-5279	0		no alteration	no alteration	no alteration
lgggbm_tcga_pub	TCGA-DB-5280-01	TCGA-DB-5280	0		no alteration	no alteration	no alteration
lgggbm_tcga_pub	TCGA-DB-5281-01	TCGA-DB-5281	0		no alteration	no alteration	no alteration
lgggbm_tcga_pub	TCGA-DB-A4X9-01	TCGA-DB-A4X9	0		no alteration	no alteration	no alteration
lgggbm_tcga_pub	TCGA-DB-A4XA-01	TCGA-DB-A4XA	0		no alteration	no alteration	no alteration
lgggbm_tcga_pub	TCGA-DB-A4XB-01	TCGA-DB-A4XB	0		no alteration	no alteration	no alteration
lgggbm_tcga_pub	TCGA-DB-A4XC-01	TCGA-DB-A4XC	0		no alteration	no alteration	no alteration
lgggbm_tcga_pub	TCGA-DB-A4XD-01	TCGA-DB-A4XD	0		no alteration	no alteration	no alteration
lgggbm_tcga_pub	TCGA-DB-A4XE-01	TCGA-DB-A4XE	0		no alteration	no alteration	no alteration
lgggbm_tcga_pub	TCGA-DB-A4XF-01	TCGA-DB-A4XF	0		no alteration	no alteration	no alteration
lgggbm_tcga_pub	TCGA-DB-A4XG-01	TCGA-DB-A4XG	0		no alteration	no alteration	no alteration
lgggbm_tcga_pub	TCGA-DB-A4XH-01	TCGA-DB-A4XH	0		no alteration	no alteration	no alteration
lgggbm_tcga_pub	TCGA-DB-A64L-01	TCGA-DB-A64L	0		no alteration	no alteration	no alteration
lgggbm_tcga_pub	TCGA-DB-A64O-01	TCGA-DB-A64O	0		no alteration	no alteration	no alteration
lgggbm_tcga_pub	TCGA-DB-A64P-01	TCGA-DB-A64P	0		no alteration	no alteration	no alteration
lgggbm_tcga_pub	TCGA-DB-A64Q-01	TCGA-DB-A64Q	0		no alteration	no alteration	no alteration
lgggbm_tcga_pub	TCGA-DB-A64R-01	TCGA-DB-A64R	0		no alteration	no alteration	no alteration
lgggbm_tcga_pub	TCGA-DB-A64S-01	TCGA-DB-A64S	0		no alteration	no alteration	no alteration
lgggbm_tcga_pub	TCGA-DB-A64U-01	TCGA-DB-A64U	0		no alteration	no alteration	no alteration
lgggbm_tcga_pub	TCGA-DB-A64V-01	TCGA-DB-A64V	0		no alteration	no alteration	no alteration
lgggbm_tcga_pub	TCGA-DB-A64W-01	TCGA-DB-A64W	0		no alteration	no alteration	no alteration
lgggbm_tcga_pub	TCGA-DB-A64X-01	TCGA-DB-A64X	0		no alteration	no alteration	no alteration
lgggbm_tcga_pub	TCGA-DB-A75K-01	TCGA-DB-A75K	0		no alteration	no alteration	no alteration
lgggbm_tcga_pub	TCGA-DB-A75L-01	TCGA-DB-A75L	0		no alteration	no alteration	no alteration
lgggbm_tcga_pub	TCGA-DB-A75M-01	TCGA-DB-A75M	0		no alteration	no alteration	no alteration
lgggbm_tcga_pub	TCGA-DB-A75O-01	TCGA-DB-A75O	0		no alteration	no alteration	no alteration
lgggbm_tcga_pub	TCGA-DB-A75P-01	TCGA-DB-A75P	0		no alteration	no alteration	no alteration
lgggbm_tcga_pub	TCGA-DH-5140-01	TCGA-DH-5140	0		no alteration	no alteration	no alteration
lgggbm_tcga_pub	TCGA-DH-5141-01	TCGA-DH-5141	0		no alteration	no alteration	no alteration
lgggbm_tcga_pub	TCGA-DH-5142-01	TCGA-DH-5142	0		no alteration	no alteration	no alteration
lgggbm_tcga_pub	TCGA-DH-5143-01	TCGA-DH-5143	0		no alteration	no alteration	no alteration
lgggbm_tcga_pub	TCGA-DH-5144-01	TCGA-DH-5144	0		no alteration	no alteration	no alteration
lgggbm_tcga_pub	TCGA-DH-A669-01	TCGA-DH-A669	0		no alteration	no alteration	no alteration
lgggbm_tcga_pub	TCGA-DH-A66B-01	TCGA-DH-A66B	0		no alteration	no alteration	no alteration
lgggbm_tcga_pub	TCGA-DH-A66D-01	TCGA-DH-A66D	0		no alteration	no alteration	no alteration
lgggbm_tcga_pub	TCGA-DH-A66F-01	TCGA-DH-A66F	0		no alteration	no alteration	no alteration
lgggbm_tcga_pub	TCGA-DH-A66G-01	TCGA-DH-A66G	0		no alteration	no alteration	no alteration
lgggbm_tcga_pub	TCGA-DH-A7UR-01	TCGA-DH-A7UR	0		no alteration	no alteration	no alteration
lgggbm_tcga_pub	TCGA-DH-A7US-01	TCGA-DH-A7US	0		no alteration	no alteration	no alteration
lgggbm_tcga_pub	TCGA-DH-A7UT-01	TCGA-DH-A7UT	0		no alteration	no alteration	no alteration
lgggbm_tcga_pub	TCGA-DH-A7UU-01	TCGA-DH-A7UU	0		no alteration	no alteration	no alteration
lgggbm_tcga_pub	TCGA-DH-A7UV-01	TCGA-DH-A7UV	0		no alteration	no alteration	no alteration
lgggbm_tcga_pub	TCGA-DU-5847-01	TCGA-DU-5847	0		no alteration	no alteration	no alteration
lgggbm_tcga_pub	TCGA-DU-5849-01	TCGA-DU-5849	0		no alteration	no alteration	no alteration
lgggbm_tcga_pub	TCGA-DU-5851-01	TCGA-DU-5851	0		no alteration	no alteration	no alteration
lgggbm_tcga_pub	TCGA-DU-5852-01	TCGA-DU-5852	0		no alteration	no alteration	no alteration
lgggbm_tcga_pub	TCGA-DU-5853-01	TCGA-DU-5853	0		no alteration	no alteration	no alteration
lgggbm_tcga_pub	TCGA-DU-5854-01	TCGA-DU-5854	0		no alteration	no alteration	no alteration
lgggbm_tcga_pub	TCGA-DU-5855-01	TCGA-DU-5855	0		no alteration	no alteration	no alteration
lgggbm_tcga_pub	TCGA-DU-5870-01	TCGA-DU-5870	0		no alteration	no alteration	no alteration
lgggbm_tcga_pub	TCGA-DU-5871-01	TCGA-DU-5871	0		no alteration	no alteration	no alteration
lgggbm_tcga_pub	TCGA-DU-5872-01	TCGA-DU-5872	0		no alteration	no alteration	no alteration
lgggbm_tcga_pub	TCGA-DU-5874-01	TCGA-DU-5874	0		no alteration	no alteration	no alteration
lgggbm_tcga_pub	TCGA-DU-6392-01	TCGA-DU-6392	0		no alteration	not profiled	not profiled
lgggbm_tcga_pub	TCGA-DU-6393-01	TCGA-DU-6393	0		no alteration	no alteration	no alteration
lgggbm_tcga_pub	TCGA-DU-6394-01	TCGA-DU-6394	0		no alteration	no alteration	no alteration
lgggbm_tcga_pub	TCGA-DU-6395-01	TCGA-DU-6395	0		no alteration	no alteration	no alteration
lgggbm_tcga_pub	TCGA-DU-6396-01	TCGA-DU-6396	0		no alteration	no alteration	no alteration
lgggbm_tcga_pub	TCGA-DU-6397-01	TCGA-DU-6397	0		no alteration	no alteration	no alteration
lgggbm_tcga_pub	TCGA-DU-6399-01	TCGA-DU-6399	0		no alteration	no alteration	no alteration
lgggbm_tcga_pub	TCGA-DU-6400-01	TCGA-DU-6400	0		no alteration	no alteration	no alteration
lgggbm_tcga_pub	TCGA-DU-6401-01	TCGA-DU-6401	0		no alteration	no alteration	no alteration
lgggbm_tcga_pub	TCGA-DU-6402-01	TCGA-DU-6402	0		no alteration	no alteration	no alteration
lgggbm_tcga_pub	TCGA-DU-6403-01	TCGA-DU-6403	0		no alteration	no alteration	no alteration
lgggbm_tcga_pub	TCGA-DU-6404-01	TCGA-DU-6404	0		no alteration	no alteration	no alteration
lgggbm_tcga_pub	TCGA-DU-6405-01	TCGA-DU-6405	0		no alteration	no alteration	no alteration
lgggbm_tcga_pub	TCGA-DU-6406-01	TCGA-DU-6406	0		no alteration	no alteration	no alteration
lgggbm_tcga_pub	TCGA-DU-6407-01	TCGA-DU-6407	0		no alteration	no alteration	no alteration
lgggbm_tcga_pub	TCGA-DU-6408-01	TCGA-DU-6408	0		no alteration	no alteration	no alteration
lgggbm_tcga_pub	TCGA-DU-6410-01	TCGA-DU-6410	0		no alteration	no alteration	no alteration
lgggbm_tcga_pub	TCGA-DU-6542-01	TCGA-DU-6542	0		no alteration	no alteration	no alteration
lgggbm_tcga_pub	TCGA-DU-7006-01	TCGA-DU-7006	0		no alteration	no alteration	no alteration
lgggbm_tcga_pub	TCGA-DU-7007-01	TCGA-DU-7007	0		no alteration	no alteration	no alteration
lgggbm_tcga_pub	TCGA-DU-7008-01	TCGA-DU-7008	0		no alteration	no alteration	no alteration
lgggbm_tcga_pub	TCGA-DU-7009-01	TCGA-DU-7009	0		no alteration	no alteration	no alteration
lgggbm_tcga_pub	TCGA-DU-7010-01	TCGA-DU-7010	0		no alteration	no alteration	no alteration
lgggbm_tcga_pub	TCGA-DU-7011-01	TCGA-DU-7011	0		no alteration	no alteration	no alteration
lgggbm_tcga_pub	TCGA-DU-7012-01	TCGA-DU-7012	0		no alteration	no alteration	no alteration
lgggbm_tcga_pub	TCGA-DU-7013-01	TCGA-DU-7013	0		no alteration	no alteration	no alteration
lgggbm_tcga_pub	TCGA-DU-7014-01	TCGA-DU-7014	0		no alteration	not profiled	not profiled
lgggbm_tcga_pub	TCGA-DU-7015-01	TCGA-DU-7015	0		no alteration	no alteration	no alteration
lgggbm_tcga_pub	TCGA-DU-7018-01	TCGA-DU-7018	0		no alteration	no alteration	no alteration
lgggbm_tcga_pub	TCGA-DU-7019-01	TCGA-DU-7019	0		no alteration	no alteration	no alteration
lgggbm_tcga_pub	TCGA-DU-7290-01	TCGA-DU-7290	0		no alteration	no alteration	no alteration
lgggbm_tcga_pub	TCGA-DU-7292-01	TCGA-DU-7292	0		no alteration	no alteration	no alteration
lgggbm_tcga_pub	TCGA-DU-7294-01	TCGA-DU-7294	0		no alteration	no alteration	no alteration
lgggbm_tcga_pub	TCGA-DU-7298-01	TCGA-DU-7298	0		no alteration	no alteration	no alteration
lgggbm_tcga_pub	TCGA-DU-7299-01	TCGA-DU-7299	0		no alteration	no alteration	no alteration
lgggbm_tcga_pub	TCGA-DU-7300-01	TCGA-DU-7300	0		no alteration	no alteration	no alteration
lgggbm_tcga_pub	TCGA-DU-7301-01	TCGA-DU-7301	0		no alteration	no alteration	no alteration
lgggbm_tcga_pub	TCGA-DU-7302-01	TCGA-DU-7302	0		no alteration	no alteration	no alteration
lgggbm_tcga_pub	TCGA-DU-7304-01	TCGA-DU-7304	0		no alteration	no alteration	no alteration
lgggbm_tcga_pub	TCGA-DU-7306-01	TCGA-DU-7306	0		no alteration	no alteration	no alteration
lgggbm_tcga_pub	TCGA-DU-7309-01	TCGA-DU-7309	0		no alteration	no alteration	no alteration
lgggbm_tcga_pub	TCGA-DU-8158-01	TCGA-DU-8158	0		no alteration	no alteration	no alteration
lgggbm_tcga_pub	TCGA-DU-8161-01	TCGA-DU-8161	0		no alteration	no alteration	no alteration
lgggbm_tcga_pub	TCGA-DU-8162-01	TCGA-DU-8162	0		no alteration	no alteration	no alteration
lgggbm_tcga_pub	TCGA-DU-8163-01	TCGA-DU-8163	0		no alteration	no alteration	no alteration
lgggbm_tcga_pub	TCGA-DU-8164-01	TCGA-DU-8164	0		no alteration	no alteration	no alteration
lgggbm_tcga_pub	TCGA-DU-8165-01	TCGA-DU-8165	0		no alteration	no alteration	no alteration
lgggbm_tcga_pub	TCGA-DU-8166-01	TCGA-DU-8166	0		no alteration	no alteration	no alteration
lgggbm_tcga_pub	TCGA-DU-8167-01	TCGA-DU-8167	0		no alteration	no alteration	no alteration
lgggbm_tcga_pub	TCGA-DU-8168-01	TCGA-DU-8168	0		no alteration	no alteration	no alteration
lgggbm_tcga_pub	TCGA-DU-A5TP-01	TCGA-DU-A5TP	0		no alteration	no alteration	no alteration
lgggbm_tcga_pub	TCGA-DU-A5TR-01	TCGA-DU-A5TR	0		no alteration	no alteration	no alteration
lgggbm_tcga_pub	TCGA-DU-A5TS-01	TCGA-DU-A5TS	0		no alteration	no alteration	no alteration
lgggbm_tcga_pub	TCGA-DU-A5TT-01	TCGA-DU-A5TT	0		no alteration	no alteration	no alteration
lgggbm_tcga_pub	TCGA-DU-A5TU-01	TCGA-DU-A5TU	0		no alteration	no alteration	no alteration
lgggbm_tcga_pub	TCGA-DU-A5TW-01	TCGA-DU-A5TW	0		no alteration	no alteration	no alteration
lgggbm_tcga_pub	TCGA-DU-A5TY-01	TCGA-DU-A5TY	0		no alteration	no alteration	no alteration
lgggbm_tcga_pub	TCGA-DU-A6S2-01	TCGA-DU-A6S2	0		no alteration	no alteration	no alteration
lgggbm_tcga_pub	TCGA-DU-A6S3-01	TCGA-DU-A6S3	0		no alteration	no alteration	no alteration
lgggbm_tcga_pub	TCGA-DU-A6S6-01	TCGA-DU-A6S6	0		no alteration	no alteration	no alteration
lgggbm_tcga_pub	TCGA-DU-A6S7-01	TCGA-DU-A6S7	0		no alteration	no alteration	no alteration
lgggbm_tcga_pub	TCGA-DU-A6S8-01	TCGA-DU-A6S8	0		no alteration	no alteration	no alteration
lgggbm_tcga_pub	TCGA-DU-A76K-01	TCGA-DU-A76K	0		no alteration	no alteration	no alteration
lgggbm_tcga_pub	TCGA-DU-A76L-01	TCGA-DU-A76L	0		no alteration	no alteration	no alteration
lgggbm_tcga_pub	TCGA-DU-A76O-01	TCGA-DU-A76O	0		no alteration	no alteration	no alteration
lgggbm_tcga_pub	TCGA-DU-A76R-01	TCGA-DU-A76R	0		no alteration	no alteration	no alteration
lgggbm_tcga_pub	TCGA-DU-A7T6-01	TCGA-DU-A7T6	0		no alteration	no alteration	no alteration
lgggbm_tcga_pub	TCGA-DU-A7T8-01	TCGA-DU-A7T8	0		no alteration	no alteration	no alteration
lgggbm_tcga_pub	TCGA-DU-A7TA-01	TCGA-DU-A7TA	0		no alteration	no alteration	no alteration
lgggbm_tcga_pub	TCGA-DU-A7TB-01	TCGA-DU-A7TB	0		no alteration	no alteration	no alteration
lgggbm_tcga_pub	TCGA-DU-A7TC-01	TCGA-DU-A7TC	0		no alteration	no alteration	no alteration
lgggbm_tcga_pub	TCGA-DU-A7TD-01	TCGA-DU-A7TD	0		no alteration	no alteration	no alteration
lgggbm_tcga_pub	TCGA-DU-A7TG-01	TCGA-DU-A7TG	0		no alteration	no alteration	no alteration
lgggbm_tcga_pub	TCGA-DU-A7TI-01	TCGA-DU-A7TI	0		no alteration	not profiled	not profiled
lgggbm_tcga_pub	TCGA-DU-A7TJ-01	TCGA-DU-A7TJ	0		no alteration	no alteration	no alteration
lgggbm_tcga_pub	TCGA-E1-5302-01	TCGA-E1-5302	0		no alteration	no alteration	no alteration
lgggbm_tcga_pub	TCGA-E1-5303-01	TCGA-E1-5303	0		no alteration	no alteration	no alteration
lgggbm_tcga_pub	TCGA-E1-5304-01	TCGA-E1-5304	0		no alteration	no alteration	no alteration
lgggbm_tcga_pub	TCGA-E1-5305-01	TCGA-E1-5305	0		no alteration	no alteration	no alteration
lgggbm_tcga_pub	TCGA-E1-5307-01	TCGA-E1-5307	0		no alteration	no alteration	no alteration
lgggbm_tcga_pub	TCGA-E1-5311-01	TCGA-E1-5311	0		no alteration	no alteration	no alteration
lgggbm_tcga_pub	TCGA-E1-5318-01	TCGA-E1-5318	0		no alteration	no alteration	no alteration
lgggbm_tcga_pub	TCGA-E1-5319-01	TCGA-E1-5319	0		no alteration	no alteration	no alteration
lgggbm_tcga_pub	TCGA-E1-5322-01	TCGA-E1-5322	0		no alteration	no alteration	no alteration
lgggbm_tcga_pub	TCGA-E1-A7YD-01	TCGA-E1-A7YD	0		no alteration	no alteration	no alteration
lgggbm_tcga_pub	TCGA-E1-A7YE-01	TCGA-E1-A7YE	0		no alteration	no alteration	no alteration
lgggbm_tcga_pub	TCGA-E1-A7YH-01	TCGA-E1-A7YH	0		no alteration	no alteration	no alteration
lgggbm_tcga_pub	TCGA-E1-A7YI-01	TCGA-E1-A7YI	0		no alteration	no alteration	no alteration
lgggbm_tcga_pub	TCGA-E1-A7YJ-01	TCGA-E1-A7YJ	0		no alteration	no alteration	no alteration
lgggbm_tcga_pub	TCGA-E1-A7YK-01	TCGA-E1-A7YK	0		no alteration	no alteration	no alteration
lgggbm_tcga_pub	TCGA-E1-A7YL-01	TCGA-E1-A7YL	0		no alteration	no alteration	no alteration
lgggbm_tcga_pub	TCGA-E1-A7YM-01	TCGA-E1-A7YM	0		no alteration	no alteration	no alteration
lgggbm_tcga_pub	TCGA-E1-A7YN-01	TCGA-E1-A7YN	0		no alteration	no alteration	no alteration
lgggbm_tcga_pub	TCGA-E1-A7YO-01	TCGA-E1-A7YO	0		no alteration	no alteration	no alteration
lgggbm_tcga_pub	TCGA-E1-A7YQ-01	TCGA-E1-A7YQ	0		no alteration	no alteration	no alteration
lgggbm_tcga_pub	TCGA-E1-A7YS-01	TCGA-E1-A7YS	0		no alteration	no alteration	no alteration
lgggbm_tcga_pub	TCGA-E1-A7YU-01	TCGA-E1-A7YU	0		no alteration	no alteration	no alteration
lgggbm_tcga_pub	TCGA-E1-A7YV-01	TCGA-E1-A7YV	0		no alteration	no alteration	no alteration
lgggbm_tcga_pub	TCGA-E1-A7YW-01	TCGA-E1-A7YW	0		no alteration	no alteration	no alteration
lgggbm_tcga_pub	TCGA-E1-A7YY-01	TCGA-E1-A7YY	0		no alteration	no alteration	no alteration
lgggbm_tcga_pub	TCGA-E1-A7Z2-01	TCGA-E1-A7Z2	0		no alteration	no alteration	no alteration
lgggbm_tcga_pub	TCGA-E1-A7Z3-01	TCGA-E1-A7Z3	0		no alteration	no alteration	no alteration
lgggbm_tcga_pub	TCGA-E1-A7Z4-01	TCGA-E1-A7Z4	0		no alteration	no alteration	no alteration
lgggbm_tcga_pub	TCGA-E1-A7Z6-01	TCGA-E1-A7Z6	0		no alteration	no alteration	no alteration
lgggbm_tcga_pub	TCGA-EZ-7264-01	TCGA-EZ-7264	0		no alteration	no alteration	no alteration
lgggbm_tcga_pub	TCGA-F6-A8O3-01	TCGA-F6-A8O3	0		no alteration	no alteration	no alteration
lgggbm_tcga_pub	TCGA-F6-A8O4-01	TCGA-F6-A8O4	0		no alteration	no alteration	no alteration
lgggbm_tcga_pub	TCGA-FG-5962-01	TCGA-FG-5962	0		no alteration	no alteration	no alteration
lgggbm_tcga_pub	TCGA-FG-5963-01	TCGA-FG-5963	0		no alteration	no alteration	no alteration
lgggbm_tcga_pub	TCGA-FG-5964-01	TCGA-FG-5964	0		no alteration	no alteration	no alteration
lgggbm_tcga_pub	TCGA-FG-5965-01	TCGA-FG-5965	0		no alteration	no alteration	no alteration
lgggbm_tcga_pub	TCGA-FG-6688-01	TCGA-FG-6688	0		no alteration	no alteration	no alteration
lgggbm_tcga_pub	TCGA-FG-6689-01	TCGA-FG-6689	0		no alteration	no alteration	no alteration
lgggbm_tcga_pub	TCGA-FG-6690-01	TCGA-FG-6690	0		no alteration	no alteration	no alteration
lgggbm_tcga_pub	TCGA-FG-6691-01	TCGA-FG-6691	0		no alteration	no alteration	no alteration
lgggbm_tcga_pub	TCGA-FG-6692-01	TCGA-FG-6692	0		no alteration	no alteration	no alteration
lgggbm_tcga_pub	TCGA-FG-7634-01	TCGA-FG-7634	0		no alteration	no alteration	no alteration
lgggbm_tcga_pub	TCGA-FG-7636-01	TCGA-FG-7636	0		no alteration	no alteration	no alteration
lgggbm_tcga_pub	TCGA-FG-7637-01	TCGA-FG-7637	0		not profiled	no alteration	no alteration
lgggbm_tcga_pub	TCGA-FG-7638-01	TCGA-FG-7638	0		no alteration	no alteration	no alteration
lgggbm_tcga_pub	TCGA-FG-7641-01	TCGA-FG-7641	0		no alteration	no alteration	no alteration
lgggbm_tcga_pub	TCGA-FG-7643-01	TCGA-FG-7643	0		no alteration	no alteration	no alteration
lgggbm_tcga_pub	TCGA-FG-8181-01	TCGA-FG-8181	0		no alteration	not profiled	not profiled
lgggbm_tcga_pub	TCGA-FG-8182-01	TCGA-FG-8182	0		no alteration	no alteration	no alteration
lgggbm_tcga_pub	TCGA-FG-8185-01	TCGA-FG-8185	0		no alteration	no alteration	no alteration
lgggbm_tcga_pub	TCGA-FG-8186-01	TCGA-FG-8186	0		no alteration	no alteration	no alteration
lgggbm_tcga_pub	TCGA-FG-8187-01	TCGA-FG-8187	0		no alteration	no alteration	no alteration
lgggbm_tcga_pub	TCGA-FG-8188-01	TCGA-FG-8188	0		no alteration	no alteration	no alteration
lgggbm_tcga_pub	TCGA-FG-8189-01	TCGA-FG-8189	0		no alteration	not profiled	not profiled
lgggbm_tcga_pub	TCGA-FG-8191-01	TCGA-FG-8191	0		no alteration	no alteration	no alteration
lgggbm_tcga_pub	TCGA-FG-A4MT-01	TCGA-FG-A4MT	0		no alteration	no alteration	no alteration
lgggbm_tcga_pub	TCGA-FG-A4MU-01	TCGA-FG-A4MU	0		no alteration	no alteration	no alteration
lgggbm_tcga_pub	TCGA-FG-A4MW-01	TCGA-FG-A4MW	0		no alteration	no alteration	no alteration
lgggbm_tcga_pub	TCGA-FG-A4MX-01	TCGA-FG-A4MX	0		no alteration	no alteration	no alteration
lgggbm_tcga_pub	TCGA-FG-A4MY-01	TCGA-FG-A4MY	0		no alteration	no alteration	no alteration
lgggbm_tcga_pub	TCGA-FG-A60J-01	TCGA-FG-A60J	0		no alteration	no alteration	no alteration
lgggbm_tcga_pub	TCGA-FG-A60K-01	TCGA-FG-A60K	0		no alteration	no alteration	no alteration
lgggbm_tcga_pub	TCGA-FG-A60L-01	TCGA-FG-A60L	0		no alteration	no alteration	no alteration
lgggbm_tcga_pub	TCGA-FG-A6IZ-01	TCGA-FG-A6IZ	0		no alteration	no alteration	no alteration
lgggbm_tcga_pub	TCGA-FG-A6J1-01	TCGA-FG-A6J1	0		no alteration	no alteration	no alteration
lgggbm_tcga_pub	TCGA-FG-A6J3-01	TCGA-FG-A6J3	0		no alteration	no alteration	no alteration
lgggbm_tcga_pub	TCGA-FG-A70Y-01	TCGA-FG-A70Y	0		no alteration	no alteration	no alteration
lgggbm_tcga_pub	TCGA-FG-A70Z-01	TCGA-FG-A70Z	0		no alteration	no alteration	no alteration
lgggbm_tcga_pub	TCGA-FG-A710-01	TCGA-FG-A710	0		no alteration	no alteration	no alteration
lgggbm_tcga_pub	TCGA-FG-A711-01	TCGA-FG-A711	0		no alteration	no alteration	no alteration
lgggbm_tcga_pub	TCGA-FG-A713-01	TCGA-FG-A713	0		no alteration	no alteration	no alteration
lgggbm_tcga_pub	TCGA-FG-A87N-01	TCGA-FG-A87N	0		no alteration	no alteration	no alteration
lgggbm_tcga_pub	TCGA-FG-A87Q-01	TCGA-FG-A87Q	0		no alteration	no alteration	no alteration
lgggbm_tcga_pub	TCGA-FN-7833-01	TCGA-FN-7833	0		no alteration	no alteration	no alteration
lgggbm_tcga_pub	TCGA-HT-7467-01	TCGA-HT-7467	0		no alteration	no alteration	no alteration
lgggbm_tcga_pub	TCGA-HT-7468-01	TCGA-HT-7468	0		no alteration	no alteration	no alteration
lgggbm_tcga_pub	TCGA-HT-7469-01	TCGA-HT-7469	0		no alteration	no alteration	no alteration
lgggbm_tcga_pub	TCGA-HT-7470-01	TCGA-HT-7470	0		no alteration	no alteration	no alteration
lgggbm_tcga_pub	TCGA-HT-7471-01	TCGA-HT-7471	0		no alteration	no alteration	no alteration
lgggbm_tcga_pub	TCGA-HT-7472-01	TCGA-HT-7472	0		no alteration	no alteration	no alteration
lgggbm_tcga_pub	TCGA-HT-7473-01	TCGA-HT-7473	0		no alteration	no alteration	no alteration
lgggbm_tcga_pub	TCGA-HT-7474-01	TCGA-HT-7474	0		no alteration	no alteration	no alteration
lgggbm_tcga_pub	TCGA-HT-7475-01	TCGA-HT-7475	0		no alteration	no alteration	no alteration
lgggbm_tcga_pub	TCGA-HT-7476-01	TCGA-HT-7476	0		no alteration	no alteration	no alteration
lgggbm_tcga_pub	TCGA-HT-7477-01	TCGA-HT-7477	0		no alteration	no alteration	no alteration
lgggbm_tcga_pub	TCGA-HT-7478-01	TCGA-HT-7478	0		no alteration	no alteration	no alteration
lgggbm_tcga_pub	TCGA-HT-7479-01	TCGA-HT-7479	0		no alteration	no alteration	no alteration
lgggbm_tcga_pub	TCGA-HT-7480-01	TCGA-HT-7480	0		no alteration	no alteration	no alteration
lgggbm_tcga_pub	TCGA-HT-7481-01	TCGA-HT-7481	0		no alteration	no alteration	no alteration
lgggbm_tcga_pub	TCGA-HT-7482-01	TCGA-HT-7482	0		no alteration	no alteration	no alteration
lgggbm_tcga_pub	TCGA-HT-7483-01	TCGA-HT-7483	0		no alteration	no alteration	no alteration
lgggbm_tcga_pub	TCGA-HT-7485-01	TCGA-HT-7485	0		no alteration	no alteration	no alteration
lgggbm_tcga_pub	TCGA-HT-7601-01	TCGA-HT-7601	0		no alteration	no alteration	no alteration
lgggbm_tcga_pub	TCGA-HT-7602-01	TCGA-HT-7602	0		no alteration	no alteration	no alteration
lgggbm_tcga_pub	TCGA-HT-7603-01	TCGA-HT-7603	0		no alteration	no alteration	no alteration
lgggbm_tcga_pub	TCGA-HT-7604-01	TCGA-HT-7604	0		no alteration	no alteration	no alteration
lgggbm_tcga_pub	TCGA-HT-7605-01	TCGA-HT-7605	0		no alteration	no alteration	no alteration
lgggbm_tcga_pub	TCGA-HT-7606-01	TCGA-HT-7606	0		no alteration	no alteration	no alteration
lgggbm_tcga_pub	TCGA-HT-7607-01	TCGA-HT-7607	0		no alteration	no alteration	no alteration
lgggbm_tcga_pub	TCGA-HT-7608-01	TCGA-HT-7608	0		no alteration	no alteration	no alteration
lgggbm_tcga_pub	TCGA-HT-7609-01	TCGA-HT-7609	0		no alteration	no alteration	no alteration
lgggbm_tcga_pub	TCGA-HT-7610-01	TCGA-HT-7610	0		no alteration	no alteration	no alteration
lgggbm_tcga_pub	TCGA-HT-7611-01	TCGA-HT-7611	0		no alteration	no alteration	no alteration
lgggbm_tcga_pub	TCGA-HT-7616-01	TCGA-HT-7616	0		no alteration	no alteration	no alteration
lgggbm_tcga_pub	TCGA-HT-7620-01	TCGA-HT-7620	0		no alteration	no alteration	no alteration
lgggbm_tcga_pub	TCGA-HT-7676-01	TCGA-HT-7676	0		no alteration	no alteration	no alteration
lgggbm_tcga_pub	TCGA-HT-7677-01	TCGA-HT-7677	0		no alteration	no alteration	no alteration
lgggbm_tcga_pub	TCGA-HT-7680-01	TCGA-HT-7680	0		no alteration	no alteration	no alteration
lgggbm_tcga_pub	TCGA-HT-7681-01	TCGA-HT-7681	0		no alteration	no alteration	no alteration
lgggbm_tcga_pub	TCGA-HT-7684-01	TCGA-HT-7684	0		no alteration	no alteration	no alteration
lgggbm_tcga_pub	TCGA-HT-7686-01	TCGA-HT-7686	0		no alteration	no alteration	no alteration
lgggbm_tcga_pub	TCGA-HT-7687-01	TCGA-HT-7687	0		no alteration	no alteration	no alteration
lgggbm_tcga_pub	TCGA-HT-7688-01	TCGA-HT-7688	0		no alteration	no alteration	no alteration
lgggbm_tcga_pub	TCGA-HT-7689-01	TCGA-HT-7689	0		no alteration	no alteration	no alteration
lgggbm_tcga_pub	TCGA-HT-7690-01	TCGA-HT-7690	0		no alteration	no alteration	no alteration
lgggbm_tcga_pub	TCGA-HT-7691-01	TCGA-HT-7691	0		no alteration	no alteration	no alteration
lgggbm_tcga_pub	TCGA-HT-7692-01	TCGA-HT-7692	0		no alteration	no alteration	no alteration
lgggbm_tcga_pub	TCGA-HT-7693-01	TCGA-HT-7693	0		no alteration	no alteration	no alteration
lgggbm_tcga_pub	TCGA-HT-7694-01	TCGA-HT-7694	0		no alteration	no alteration	no alteration
lgggbm_tcga_pub	TCGA-HT-7695-01	TCGA-HT-7695	0		no alteration	no alteration	no alteration
lgggbm_tcga_pub	TCGA-HT-7854-01	TCGA-HT-7854	0		no alteration	no alteration	no alteration
lgggbm_tcga_pub	TCGA-HT-7855-01	TCGA-HT-7855	0		no alteration	no alteration	no alteration
lgggbm_tcga_pub	TCGA-HT-7856-01	TCGA-HT-7856	0		no alteration	no alteration	no alteration
lgggbm_tcga_pub	TCGA-HT-7857-01	TCGA-HT-7857	0		no alteration	no alteration	no alteration
lgggbm_tcga_pub	TCGA-HT-7858-01	TCGA-HT-7858	0		no alteration	no alteration	no alteration
lgggbm_tcga_pub	TCGA-HT-7860-01	TCGA-HT-7860	0		no alteration	no alteration	no alteration
lgggbm_tcga_pub	TCGA-HT-7873-01	TCGA-HT-7873	0		no alteration	no alteration	no alteration
lgggbm_tcga_pub	TCGA-HT-7874-01	TCGA-HT-7874	0		no alteration	no alteration	no alteration
lgggbm_tcga_pub	TCGA-HT-7875-01	TCGA-HT-7875	0		no alteration	no alteration	no alteration
lgggbm_tcga_pub	TCGA-HT-7877-01	TCGA-HT-7877	0		no alteration	no alteration	no alteration
lgggbm_tcga_pub	TCGA-HT-7879-01	TCGA-HT-7879	0		no alteration	no alteration	no alteration
lgggbm_tcga_pub	TCGA-HT-7880-01	TCGA-HT-7880	0		no alteration	no alteration	no alteration
lgggbm_tcga_pub	TCGA-HT-7881-01	TCGA-HT-7881	0		no alteration	no alteration	no alteration
lgggbm_tcga_pub	TCGA-HT-7882-01	TCGA-HT-7882	0		no alteration	no alteration	no alteration
lgggbm_tcga_pub	TCGA-HT-7884-01	TCGA-HT-7884	0		no alteration	no alteration	no alteration
lgggbm_tcga_pub	TCGA-HT-7902-01	TCGA-HT-7902	0		no alteration	no alteration	no alteration
lgggbm_tcga_pub	TCGA-HT-8010-01	TCGA-HT-8010	0		no alteration	no alteration	no alteration
lgggbm_tcga_pub	TCGA-HT-8011-01	TCGA-HT-8011	0		no alteration	no alteration	no alteration
lgggbm_tcga_pub	TCGA-HT-8012-01	TCGA-HT-8012	0		no alteration	no alteration	no alteration
lgggbm_tcga_pub	TCGA-HT-8013-01	TCGA-HT-8013	0		no alteration	no alteration	no alteration
lgggbm_tcga_pub	TCGA-HT-8015-01	TCGA-HT-8015	0		no alteration	no alteration	no alteration
lgggbm_tcga_pub	TCGA-HT-8018-01	TCGA-HT-8018	0		no alteration	no alteration	no alteration
lgggbm_tcga_pub	TCGA-HT-8019-01	TCGA-HT-8019	0		no alteration	no alteration	no alteration
lgggbm_tcga_pub	TCGA-HT-8104-01	TCGA-HT-8104	0		no alteration	no alteration	no alteration
lgggbm_tcga_pub	TCGA-HT-8105-01	TCGA-HT-8105	0		no alteration	no alteration	no alteration
lgggbm_tcga_pub	TCGA-HT-8106-01	TCGA-HT-8106	0		no alteration	no alteration	no alteration
lgggbm_tcga_pub	TCGA-HT-8107-01	TCGA-HT-8107	0		no alteration	no alteration	no alteration
lgggbm_tcga_pub	TCGA-HT-8108-01	TCGA-HT-8108	0		no alteration	no alteration	no alteration
lgggbm_tcga_pub	TCGA-HT-8109-01	TCGA-HT-8109	0		no alteration	no alteration	no alteration
lgggbm_tcga_pub	TCGA-HT-8110-01	TCGA-HT-8110	0		no alteration	no alteration	no alteration
lgggbm_tcga_pub	TCGA-HT-8111-01	TCGA-HT-8111	0		no alteration	no alteration	no alteration
lgggbm_tcga_pub	TCGA-HT-8113-01	TCGA-HT-8113	0		no alteration	no alteration	no alteration
lgggbm_tcga_pub	TCGA-HT-8114-01	TCGA-HT-8114	0		no alteration	no alteration	no alteration
lgggbm_tcga_pub	TCGA-HT-8558-01	TCGA-HT-8558	0		not profiled	no alteration	no alteration
lgggbm_tcga_pub	TCGA-HT-8563-01	TCGA-HT-8563	0		no alteration	no alteration	no alteration
lgggbm_tcga_pub	TCGA-HT-8564-01	TCGA-HT-8564	0		no alteration	no alteration	no alteration
lgggbm_tcga_pub	TCGA-HT-A4DS-01	TCGA-HT-A4DS	0		no alteration	no alteration	no alteration
lgggbm_tcga_pub	TCGA-HT-A4DV-01	TCGA-HT-A4DV	0		no alteration	no alteration	no alteration
lgggbm_tcga_pub	TCGA-HT-A5R5-01	TCGA-HT-A5R5	0		no alteration	no alteration	no alteration
lgggbm_tcga_pub	TCGA-HT-A5R7-01	TCGA-HT-A5R7	0		no alteration	no alteration	no alteration
lgggbm_tcga_pub	TCGA-HT-A5R9-01	TCGA-HT-A5R9	0		no alteration	no alteration	no alteration
lgggbm_tcga_pub	TCGA-HT-A5RA-01	TCGA-HT-A5RA	0		no alteration	no alteration	no alteration
lgggbm_tcga_pub	TCGA-HT-A5RB-01	TCGA-HT-A5RB	0		no alteration	no alteration	no alteration
lgggbm_tcga_pub	TCGA-HT-A5RC-01	TCGA-HT-A5RC	0		no alteration	no alteration	no alteration
lgggbm_tcga_pub	TCGA-HT-A614-01	TCGA-HT-A614	0		no alteration	no alteration	no alteration
lgggbm_tcga_pub	TCGA-HT-A615-01	TCGA-HT-A615	0		no alteration	no alteration	no alteration
lgggbm_tcga_pub	TCGA-HT-A616-01	TCGA-HT-A616	0		no alteration	no alteration	no alteration
lgggbm_tcga_pub	TCGA-HT-A617-01	TCGA-HT-A617	0		no alteration	no alteration	no alteration
lgggbm_tcga_pub	TCGA-HT-A618-01	TCGA-HT-A618	0		no alteration	no alteration	no alteration
lgggbm_tcga_pub	TCGA-HT-A619-01	TCGA-HT-A619	0		no alteration	no alteration	no alteration
lgggbm_tcga_pub	TCGA-HT-A61A-01	TCGA-HT-A61A	0		not profiled	no alteration	no alteration
lgggbm_tcga_pub	TCGA-HT-A61B-01	TCGA-HT-A61B	0		no alteration	no alteration	no alteration
lgggbm_tcga_pub	TCGA-HT-A61C-01	TCGA-HT-A61C	0		no alteration	no alteration	no alteration
lgggbm_tcga_pub	TCGA-HT-A74H-01	TCGA-HT-A74H	0		no alteration	no alteration	no alteration
lgggbm_tcga_pub	TCGA-HT-A74J-01	TCGA-HT-A74J	0		no alteration	no alteration	no alteration
lgggbm_tcga_pub	TCGA-HT-A74K-01	TCGA-HT-A74K	0		no alteration	no alteration	no alteration
lgggbm_tcga_pub	TCGA-HT-A74L-01	TCGA-HT-A74L	0		no alteration	no alteration	no alteration
lgggbm_tcga_pub	TCGA-HT-A74O-01	TCGA-HT-A74O	0		no alteration	no alteration	no alteration
lgggbm_tcga_pub	TCGA-HW-7486-01	TCGA-HW-7486	0		no alteration	no alteration	no alteration
lgggbm_tcga_pub	TCGA-HW-7487-01	TCGA-HW-7487	0		no alteration	no alteration	no alteration
lgggbm_tcga_pub	TCGA-HW-7489-01	TCGA-HW-7489	0		no alteration	no alteration	no alteration
lgggbm_tcga_pub	TCGA-HW-7490-01	TCGA-HW-7490	0		no alteration	no alteration	no alteration
lgggbm_tcga_pub	TCGA-HW-7491-01	TCGA-HW-7491	0		no alteration	no alteration	no alteration
lgggbm_tcga_pub	TCGA-HW-7493-01	TCGA-HW-7493	0		no alteration	not profiled	not profiled
lgggbm_tcga_pub	TCGA-HW-7495-01	TCGA-HW-7495	0		no alteration	no alteration	no alteration
lgggbm_tcga_pub	TCGA-HW-8319-01	TCGA-HW-8319	0		no alteration	no alteration	no alteration
lgggbm_tcga_pub	TCGA-HW-8320-01	TCGA-HW-8320	0		no alteration	no alteration	no alteration
lgggbm_tcga_pub	TCGA-HW-8321-01	TCGA-HW-8321	0		no alteration	no alteration	no alteration
lgggbm_tcga_pub	TCGA-HW-8322-01	TCGA-HW-8322	0		no alteration	no alteration	no alteration
lgggbm_tcga_pub	TCGA-HW-A5KJ-01	TCGA-HW-A5KJ	0		no alteration	no alteration	no alteration
lgggbm_tcga_pub	TCGA-HW-A5KK-01	TCGA-HW-A5KK	0		no alteration	no alteration	no alteration
lgggbm_tcga_pub	TCGA-HW-A5KL-01	TCGA-HW-A5KL	0		no alteration	no alteration	no alteration
lgggbm_tcga_pub	TCGA-HW-A5KM-01	TCGA-HW-A5KM	0		no alteration	no alteration	no alteration
lgggbm_tcga_pub	TCGA-IK-7675-01	TCGA-IK-7675	0		no alteration	no alteration	no alteration
lgggbm_tcga_pub	TCGA-IK-8125-01	TCGA-IK-8125	0		no alteration	no alteration	no alteration
lgggbm_tcga_pub	TCGA-KT-A74X-01	TCGA-KT-A74X	0		no alteration	no alteration	no alteration
lgggbm_tcga_pub	TCGA-KT-A7W1-01	TCGA-KT-A7W1	0		no alteration	no alteration	no alteration
lgggbm_tcga_pub	TCGA-P5-A5ET-01	TCGA-P5-A5ET	0		no alteration	no alteration	no alteration
lgggbm_tcga_pub	TCGA-P5-A5EU-01	TCGA-P5-A5EU	0		no alteration	no alteration	no alteration
lgggbm_tcga_pub	TCGA-P5-A5EV-01	TCGA-P5-A5EV	0		no alteration	no alteration	no alteration
lgggbm_tcga_pub	TCGA-P5-A5EW-01	TCGA-P5-A5EW	0		no alteration	no alteration	no alteration
lgggbm_tcga_pub	TCGA-P5-A5EX-01	TCGA-P5-A5EX	0		no alteration	no alteration	no alteration
lgggbm_tcga_pub	TCGA-P5-A5EY-01	TCGA-P5-A5EY	0		no alteration	no alteration	no alteration
lgggbm_tcga_pub	TCGA-P5-A5EZ-01	TCGA-P5-A5EZ	0		no alteration	no alteration	no alteration
lgggbm_tcga_pub	TCGA-P5-A5F0-01	TCGA-P5-A5F0	0		no alteration	no alteration	no alteration
lgggbm_tcga_pub	TCGA-P5-A5F1-01	TCGA-P5-A5F1	0		no alteration	no alteration	no alteration
lgggbm_tcga_pub	TCGA-P5-A5F2-01	TCGA-P5-A5F2	0		no alteration	no alteration	no alteration
lgggbm_tcga_pub	TCGA-P5-A5F4-01	TCGA-P5-A5F4	0		no alteration	no alteration	no alteration
lgggbm_tcga_pub	TCGA-P5-A5F6-01	TCGA-P5-A5F6	0		no alteration	no alteration	no alteration
lgggbm_tcga_pub	TCGA-P5-A72U-01	TCGA-P5-A72U	0		no alteration	no alteration	no alteration
lgggbm_tcga_pub	TCGA-P5-A72W-01	TCGA-P5-A72W	0		no alteration	no alteration	no alteration
lgggbm_tcga_pub	TCGA-P5-A72X-01	TCGA-P5-A72X	0		no alteration	no alteration	no alteration
lgggbm_tcga_pub	TCGA-P5-A72Z-01	TCGA-P5-A72Z	0		no alteration	no alteration	no alteration
lgggbm_tcga_pub	TCGA-P5-A730-01	TCGA-P5-A730	0		no alteration	no alteration	no alteration
lgggbm_tcga_pub	TCGA-P5-A731-01	TCGA-P5-A731	0		no alteration	no alteration	no alteration
lgggbm_tcga_pub	TCGA-P5-A733-01	TCGA-P5-A733	0		no alteration	no alteration	no alteration
lgggbm_tcga_pub	TCGA-P5-A735-01	TCGA-P5-A735	0		no alteration	no alteration	no alteration
lgggbm_tcga_pub	TCGA-P5-A736-01	TCGA-P5-A736	0		no alteration	no alteration	no alteration
lgggbm_tcga_pub	TCGA-P5-A737-01	TCGA-P5-A737	0		no alteration	no alteration	no alteration
lgggbm_tcga_pub	TCGA-P5-A77W-01	TCGA-P5-A77W	0		no alteration	no alteration	no alteration
lgggbm_tcga_pub	TCGA-P5-A77X-01	TCGA-P5-A77X	0		no alteration	no alteration	no alteration
lgggbm_tcga_pub	TCGA-P5-A780-01	TCGA-P5-A780	0		no alteration	no alteration	no alteration
lgggbm_tcga_pub	TCGA-P5-A781-01	TCGA-P5-A781	0		no alteration	no alteration	no alteration
lgggbm_tcga_pub	TCGA-QH-A65R-01	TCGA-QH-A65R	0		no alteration	no alteration	no alteration
lgggbm_tcga_pub	TCGA-QH-A65S-01	TCGA-QH-A65S	0		no alteration	no alteration	no alteration
lgggbm_tcga_pub	TCGA-QH-A65V-01	TCGA-QH-A65V	0		no alteration	no alteration	no alteration
lgggbm_tcga_pub	TCGA-QH-A65X-01	TCGA-QH-A65X	0		no alteration	no alteration	no alteration
lgggbm_tcga_pub	TCGA-QH-A65Z-01	TCGA-QH-A65Z	0		no alteration	no alteration	no alteration
lgggbm_tcga_pub	TCGA-QH-A6CS-01	TCGA-QH-A6CS	0		no alteration	no alteration	no alteration
lgggbm_tcga_pub	TCGA-QH-A6CU-01	TCGA-QH-A6CU	0		no alteration	no alteration	no alteration
lgggbm_tcga_pub	TCGA-QH-A6CV-01	TCGA-QH-A6CV	0		no alteration	no alteration	no alteration
lgggbm_tcga_pub	TCGA-QH-A6CW-01	TCGA-QH-A6CW	0		no alteration	no alteration	no alteration
lgggbm_tcga_pub	TCGA-QH-A6CX-01	TCGA-QH-A6CX	0		no alteration	no alteration	no alteration
lgggbm_tcga_pub	TCGA-QH-A6CY-01	TCGA-QH-A6CY	0		no alteration	no alteration	no alteration
lgggbm_tcga_pub	TCGA-QH-A6CZ-01	TCGA-QH-A6CZ	0		no alteration	no alteration	no alteration
lgggbm_tcga_pub	TCGA-QH-A6X3-01	TCGA-QH-A6X3	0		no alteration	no alteration	no alteration
lgggbm_tcga_pub	TCGA-QH-A6X4-01	TCGA-QH-A6X4	0		no alteration	no alteration	no alteration
lgggbm_tcga_pub	TCGA-QH-A6X5-01	TCGA-QH-A6X5	0		no alteration	no alteration	no alteration
lgggbm_tcga_pub	TCGA-QH-A6X8-01	TCGA-QH-A6X8	0		no alteration	no alteration	no alteration
lgggbm_tcga_pub	TCGA-QH-A6X9-01	TCGA-QH-A6X9	0		no alteration	no alteration	no alteration
lgggbm_tcga_pub	TCGA-QH-A6XA-01	TCGA-QH-A6XA	0		no alteration	no alteration	no alteration
lgggbm_tcga_pub	TCGA-QH-A6XC-01	TCGA-QH-A6XC	0		no alteration	no alteration	no alteration
lgggbm_tcga_pub	TCGA-QH-A86X-01	TCGA-QH-A86X	0		no alteration	no alteration	no alteration
lgggbm_tcga_pub	TCGA-QH-A870-01	TCGA-QH-A870	0		no alteration	no alteration	no alteration
lgggbm_tcga_pub	TCGA-R8-A6MK-01	TCGA-R8-A6MK	0		no alteration	no alteration	no alteration
lgggbm_tcga_pub	TCGA-R8-A6ML-01	TCGA-R8-A6ML	0		no alteration	no alteration	no alteration
lgggbm_tcga_pub	TCGA-R8-A6MO-01	TCGA-R8-A6MO	0		no alteration	no alteration	no alteration
lgggbm_tcga_pub	TCGA-R8-A6YH-01	TCGA-R8-A6YH	0		no alteration	no alteration	no alteration
lgggbm_tcga_pub	TCGA-R8-A73M-01	TCGA-R8-A73M	0		no alteration	no alteration	no alteration
lgggbm_tcga_pub	TCGA-RY-A83X-01	TCGA-RY-A83X	0		no alteration	no alteration	no alteration
lgggbm_tcga_pub	TCGA-RY-A83Y-01	TCGA-RY-A83Y	0		no alteration	no alteration	no alteration
lgggbm_tcga_pub	TCGA-RY-A83Z-01	TCGA-RY-A83Z	0		no alteration	no alteration	no alteration
lgggbm_tcga_pub	TCGA-RY-A840-01	TCGA-RY-A840	0		no alteration	no alteration	no alteration
lgggbm_tcga_pub	TCGA-RY-A843-01	TCGA-RY-A843	0		no alteration	no alteration	no alteration
lgggbm_tcga_pub	TCGA-RY-A845-01	TCGA-RY-A845	0		no alteration	no alteration	no alteration
lgggbm_tcga_pub	TCGA-RY-A847-01	TCGA-RY-A847	0		no alteration	no alteration	no alteration
lgggbm_tcga_pub	TCGA-S9-A6TS-01	TCGA-S9-A6TS	0		no alteration	no alteration	no alteration
lgggbm_tcga_pub	TCGA-S9-A6TU-01	TCGA-S9-A6TU	0		no alteration	no alteration	no alteration
lgggbm_tcga_pub	TCGA-S9-A6TV-01	TCGA-S9-A6TV	0		no alteration	no alteration	no alteration
lgggbm_tcga_pub	TCGA-S9-A6TW-01	TCGA-S9-A6TW	0		no alteration	no alteration	no alteration
lgggbm_tcga_pub	TCGA-S9-A6TX-01	TCGA-S9-A6TX	0		no alteration	no alteration	no alteration
lgggbm_tcga_pub	TCGA-S9-A6TY-01	TCGA-S9-A6TY	0		no alteration	no alteration	no alteration
lgggbm_tcga_pub	TCGA-S9-A6TZ-01	TCGA-S9-A6TZ	0		no alteration	no alteration	no alteration
lgggbm_tcga_pub	TCGA-S9-A6U0-01	TCGA-S9-A6U0	0		no alteration	no alteration	no alteration
lgggbm_tcga_pub	TCGA-S9-A6U1-01	TCGA-S9-A6U1	0		no alteration	no alteration	no alteration
lgggbm_tcga_pub	TCGA-S9-A6U2-01	TCGA-S9-A6U2	0		no alteration	no alteration	no alteration
lgggbm_tcga_pub	TCGA-S9-A6U5-01	TCGA-S9-A6U5	0		no alteration	no alteration	no alteration
lgggbm_tcga_pub	TCGA-S9-A6U6-01	TCGA-S9-A6U6	0		no alteration	no alteration	no alteration
lgggbm_tcga_pub	TCGA-S9-A6U8-01	TCGA-S9-A6U8	0		no alteration	no alteration	no alteration
lgggbm_tcga_pub	TCGA-S9-A6U9-01	TCGA-S9-A6U9	0		no alteration	no alteration	no alteration
lgggbm_tcga_pub	TCGA-S9-A6UA-01	TCGA-S9-A6UA	0		no alteration	no alteration	no alteration
lgggbm_tcga_pub	TCGA-S9-A6UB-01	TCGA-S9-A6UB	0		no alteration	no alteration	no alteration
lgggbm_tcga_pub	TCGA-S9-A6WD-01	TCGA-S9-A6WD	0		no alteration	no alteration	no alteration
lgggbm_tcga_pub	TCGA-S9-A6WE-01	TCGA-S9-A6WE	0		no alteration	no alteration	no alteration
lgggbm_tcga_pub	TCGA-S9-A6WG-01	TCGA-S9-A6WG	0		no alteration	no alteration	no alteration
lgggbm_tcga_pub	TCGA-S9-A6WH-01	TCGA-S9-A6WH	0		no alteration	no alteration	no alteration
lgggbm_tcga_pub	TCGA-S9-A6WI-01	TCGA-S9-A6WI	0		no alteration	no alteration	no alteration
lgggbm_tcga_pub	TCGA-S9-A6WL-01	TCGA-S9-A6WL	0		no alteration	no alteration	no alteration
lgggbm_tcga_pub	TCGA-S9-A6WM-01	TCGA-S9-A6WM	0		no alteration	no alteration	no alteration
lgggbm_tcga_pub	TCGA-S9-A6WN-01	TCGA-S9-A6WN	0		no alteration	no alteration	no alteration
lgggbm_tcga_pub	TCGA-S9-A6WO-01	TCGA-S9-A6WO	0		no alteration	no alteration	no alteration
lgggbm_tcga_pub	TCGA-S9-A6WP-01	TCGA-S9-A6WP	0		no alteration	no alteration	no alteration
lgggbm_tcga_pub	TCGA-S9-A6WQ-01	TCGA-S9-A6WQ	0		no alteration	no alteration	no alteration
lgggbm_tcga_pub	TCGA-S9-A7IQ-01	TCGA-S9-A7IQ	0		no alteration	no alteration	no alteration
lgggbm_tcga_pub	TCGA-S9-A7IS-01	TCGA-S9-A7IS	0		no alteration	no alteration	no alteration
lgggbm_tcga_pub	TCGA-S9-A7IX-01	TCGA-S9-A7IX	0		no alteration	no alteration	no alteration
lgggbm_tcga_pub	TCGA-S9-A7IY-01	TCGA-S9-A7IY	0		no alteration	no alteration	no alteration
lgggbm_tcga_pub	TCGA-S9-A7IZ-01	TCGA-S9-A7IZ	0		no alteration	no alteration	no alteration
lgggbm_tcga_pub	TCGA-S9-A7J0-01	TCGA-S9-A7J0	0		no alteration	no alteration	no alteration
lgggbm_tcga_pub	TCGA-S9-A7J1-01	TCGA-S9-A7J1	0		no alteration	no alteration	no alteration
lgggbm_tcga_pub	TCGA-S9-A7J2-01	TCGA-S9-A7J2	0		no alteration	no alteration	no alteration
lgggbm_tcga_pub	TCGA-S9-A7J3-01	TCGA-S9-A7J3	0		no alteration	no alteration	no alteration
lgggbm_tcga_pub	TCGA-S9-A7QW-01	TCGA-S9-A7QW	0		no alteration	no alteration	no alteration
lgggbm_tcga_pub	TCGA-S9-A7QX-01	TCGA-S9-A7QX	0		no alteration	no alteration	no alteration
lgggbm_tcga_pub	TCGA-S9-A7QY-01	TCGA-S9-A7QY	0		no alteration	no alteration	no alteration
lgggbm_tcga_pub	TCGA-S9-A7QZ-01	TCGA-S9-A7QZ	0		no alteration	no alteration	no alteration
lgggbm_tcga_pub	TCGA-S9-A7R1-01	TCGA-S9-A7R1	0		no alteration	no alteration	no alteration
lgggbm_tcga_pub	TCGA-S9-A7R2-01	TCGA-S9-A7R2	0		no alteration	no alteration	no alteration
lgggbm_tcga_pub	TCGA-S9-A7R3-01	TCGA-S9-A7R3	0		no alteration	no alteration	no alteration
lgggbm_tcga_pub	TCGA-S9-A7R4-01	TCGA-S9-A7R4	0		no alteration	no alteration	no alteration
lgggbm_tcga_pub	TCGA-S9-A7R7-01	TCGA-S9-A7R7	0		no alteration	no alteration	no alteration
lgggbm_tcga_pub	TCGA-S9-A7R8-01	TCGA-S9-A7R8	0		no alteration	no alteration	no alteration
lgggbm_tcga_pub	TCGA-S9-A89V-01	TCGA-S9-A89V	0		no alteration	no alteration	no alteration
lgggbm_tcga_pub	TCGA-S9-A89Z-01	TCGA-S9-A89Z	0		no alteration	no alteration	no alteration
lgggbm_tcga_pub	TCGA-TM-A7C3-01	TCGA-TM-A7C3	0		no alteration	no alteration	no alteration
lgggbm_tcga_pub	TCGA-TM-A7C4-01	TCGA-TM-A7C4	0		no alteration	no alteration	no alteration
lgggbm_tcga_pub	TCGA-TM-A7C5-01	TCGA-TM-A7C5	0		no alteration	no alteration	no alteration
lgggbm_tcga_pub	TCGA-TM-A7CA-01	TCGA-TM-A7CA	0		no alteration	no alteration	no alteration
lgggbm_tcga_pub	TCGA-TM-A7CF-01	TCGA-TM-A7CF	0		no alteration	no alteration	no alteration
lgggbm_tcga_pub	TCGA-TM-A84B-01	TCGA-TM-A84B	0		no alteration	no alteration	no alteration
lgggbm_tcga_pub	TCGA-TM-A84C-01	TCGA-TM-A84C	0		no alteration	no alteration	no alteration
lgggbm_tcga_pub	TCGA-TM-A84F-01	TCGA-TM-A84F	0		no alteration	no alteration	no alteration
lgggbm_tcga_pub	TCGA-TM-A84G-01	TCGA-TM-A84G	0		no alteration	no alteration	no alteration
lgggbm_tcga_pub	TCGA-TM-A84H-01	TCGA-TM-A84H	0		no alteration	no alteration	no alteration
lgggbm_tcga_pub	TCGA-TM-A84I-01	TCGA-TM-A84I	0		no alteration	no alteration	no alteration
lgggbm_tcga_pub	TCGA-TM-A84J-01	TCGA-TM-A84J	0		no alteration	no alteration	no alteration
lgggbm_tcga_pub	TCGA-TM-A84L-01	TCGA-TM-A84L	0		no alteration	no alteration	no alteration
lgggbm_tcga_pub	TCGA-TM-A84M-01	TCGA-TM-A84M	0		no alteration	no alteration	no alteration
lgggbm_tcga_pub	TCGA-TM-A84O-01	TCGA-TM-A84O	0		no alteration	no alteration	no alteration
lgggbm_tcga_pub	TCGA-TM-A84Q-01	TCGA-TM-A84Q	0		no alteration	no alteration	no alteration
lgggbm_tcga_pub	TCGA-TM-A84R-01	TCGA-TM-A84R	0		no alteration	no alteration	no alteration
lgggbm_tcga_pub	TCGA-TM-A84S-01	TCGA-TM-A84S	0		no alteration	no alteration	no alteration
lgggbm_tcga_pub	TCGA-TM-A84T-01	TCGA-TM-A84T	0		no alteration	no alteration	no alteration
lgggbm_tcga_pub	TCGA-TQ-A7RF-01	TCGA-TQ-A7RF	0		no alteration	no alteration	no alteration
lgggbm_tcga_pub	TCGA-TQ-A7RG-01	TCGA-TQ-A7RG	0		no alteration	no alteration	no alteration
lgggbm_tcga_pub	TCGA-TQ-A7RH-01	TCGA-TQ-A7RH	0		no alteration	no alteration	no alteration
lgggbm_tcga_pub	TCGA-TQ-A7RI-01	TCGA-TQ-A7RI	0		no alteration	no alteration	no alteration
lgggbm_tcga_pub	TCGA-TQ-A7RJ-01	TCGA-TQ-A7RJ	0		no alteration	no alteration	no alteration
lgggbm_tcga_pub	TCGA-TQ-A7RK-01	TCGA-TQ-A7RK	0		no alteration	no alteration	no alteration
lgggbm_tcga_pub	TCGA-TQ-A7RM-01	TCGA-TQ-A7RM	0		no alteration	no alteration	no alteration
lgggbm_tcga_pub	TCGA-TQ-A7RN-01	TCGA-TQ-A7RN	0		no alteration	no alteration	no alteration
lgggbm_tcga_pub	TCGA-TQ-A7RO-01	TCGA-TQ-A7RO	0		no alteration	no alteration	no alteration
lgggbm_tcga_pub	TCGA-TQ-A7RP-01	TCGA-TQ-A7RP	0		no alteration	no alteration	no alteration
lgggbm_tcga_pub	TCGA-TQ-A7RQ-01	TCGA-TQ-A7RQ	0		no alteration	no alteration	no alteration
lgggbm_tcga_pub	TCGA-TQ-A7RR-01	TCGA-TQ-A7RR	0		no alteration	no alteration	no alteration
lgggbm_tcga_pub	TCGA-TQ-A7RS-01	TCGA-TQ-A7RS	0		no alteration	no alteration	no alteration
lgggbm_tcga_pub	TCGA-TQ-A7RU-01	TCGA-TQ-A7RU	0		no alteration	no alteration	no alteration
lgggbm_tcga_pub	TCGA-TQ-A7RV-01	TCGA-TQ-A7RV	0		no alteration	no alteration	no alteration
lgggbm_tcga_pub	TCGA-TQ-A7RW-01	TCGA-TQ-A7RW	0		no alteration	no alteration	no alteration
lgggbm_tcga_pub	TCGA-TQ-A8XE-01	TCGA-TQ-A8XE	0		no alteration	no alteration	no alteration
lgggbm_tcga_pub	TCGA-VM-A8C8-01	TCGA-VM-A8C8	0		no alteration	no alteration	no alteration
lgggbm_tcga_pub	TCGA-VM-A8C9-01	TCGA-VM-A8C9	0		no alteration	no alteration	no alteration
lgggbm_tcga_pub	TCGA-VM-A8CA-01	TCGA-VM-A8CA	0		no alteration	no alteration	no alteration
lgggbm_tcga_pub	TCGA-VM-A8CB-01	TCGA-VM-A8CB	0		no alteration	no alteration	no alteration
lgggbm_tcga_pub	TCGA-VM-A8CD-01	TCGA-VM-A8CD	0		no alteration	no alteration	no alteration
lgggbm_tcga_pub	TCGA-VM-A8CE-01	TCGA-VM-A8CE	0		no alteration	no alteration	no alteration
lgggbm_tcga_pub	TCGA-VM-A8CF-01	TCGA-VM-A8CF	0		no alteration	no alteration	no alteration
lgggbm_tcga_pub	TCGA-VM-A8CH-01	TCGA-VM-A8CH	0		no alteration	no alteration	no alteration
lgggbm_tcga_pub	TCGA-VV-A829-01	TCGA-VV-A829	0		no alteration	no alteration	no alteration
lgggbm_tcga_pub	TCGA-VV-A86M-01	TCGA-VV-A86M	0		no alteration	no alteration	no alteration
lgggbm_tcga_pub	TCGA-VW-A7QS-01	TCGA-VW-A7QS	0		no alteration	no alteration	no alteration
lgggbm_tcga_pub	TCGA-VW-A8FI-01	TCGA-VW-A8FI	0		no alteration	no alteration	no alteration
lgggbm_tcga_pub	TCGA-W9-A837-01	TCGA-W9-A837	0		no alteration	no alteration	no alteration
lgggbm_tcga_pub	TCGA-WH-A86K-01	TCGA-WH-A86K	0		no alteration	no alteration	no alteration
lgggbm_tcga_pub	TCGA-WY-A858-01	TCGA-WY-A858	0		no alteration	no alteration	no alteration
lgggbm_tcga_pub	TCGA-WY-A859-01	TCGA-WY-A859	0		no alteration	no alteration	no alteration
lgggbm_tcga_pub	TCGA-WY-A85A-01	TCGA-WY-A85A	0		no alteration	no alteration	no alteration
lgggbm_tcga_pub	TCGA-WY-A85B-01	TCGA-WY-A85B	0		no alteration	no alteration	no alteration
lgggbm_tcga_pub	TCGA-WY-A85C-01	TCGA-WY-A85C	0		no alteration	no alteration	no alteration
lgggbm_tcga_pub	TCGA-WY-A85D-01	TCGA-WY-A85D	0		no alteration	no alteration	no alteration
lgggbm_tcga_pub	TCGA-WY-A85E-01	TCGA-WY-A85E	0		no alteration	no alteration	no alteration
lgggbm_tcga_pub	TCGA-02-0001-01	TCGA-02-0001	0		no alteration	not profiled	not profiled
lgggbm_tcga_pub	TCGA-02-0003-01	TCGA-02-0003	0		no alteration	no alteration	no alteration
lgggbm_tcga_pub	TCGA-02-0004-01	TCGA-02-0004	0		not profiled	not profiled	not profiled
lgggbm_tcga_pub	TCGA-02-0006-01	TCGA-02-0006	0		no alteration	not profiled	not profiled
lgggbm_tcga_pub	TCGA-02-0007-01	TCGA-02-0007	0		no alteration	not profiled	not profiled
lgggbm_tcga_pub	TCGA-02-0009-01	TCGA-02-0009	0		no alteration	not profiled	not profiled
lgggbm_tcga_pub	TCGA-02-0010-01	TCGA-02-0010	0		no alteration	not profiled	not profiled
lgggbm_tcga_pub	TCGA-02-0011-01	TCGA-02-0011	0		no alteration	not profiled	not profiled
lgggbm_tcga_pub	TCGA-02-0014-01	TCGA-02-0014	0		no alteration	not profiled	not profiled
lgggbm_tcga_pub	TCGA-02-0015-01	TCGA-02-0015	0		no alteration	not profiled	not profiled
lgggbm_tcga_pub	TCGA-02-0016-01	TCGA-02-0016	0		no alteration	not profiled	not profiled
lgggbm_tcga_pub	TCGA-02-0021-01	TCGA-02-0021	0		no alteration	not profiled	not profiled
lgggbm_tcga_pub	TCGA-02-0023-01	TCGA-02-0023	0		no alteration	not profiled	not profiled
lgggbm_tcga_pub	TCGA-02-0024-01	TCGA-02-0024	0		no alteration	not profiled	not profiled
lgggbm_tcga_pub	TCGA-02-0025-01	TCGA-02-0025	0		no alteration	not profiled	not profiled
lgggbm_tcga_pub	TCGA-02-0026-01	TCGA-02-0026	0		no alteration	not profiled	not profiled
lgggbm_tcga_pub	TCGA-02-0027-01	TCGA-02-0027	0		no alteration	not profiled	not profiled
lgggbm_tcga_pub	TCGA-02-0028-01	TCGA-02-0028	0		no alteration	not profiled	not profiled
lgggbm_tcga_pub	TCGA-02-0033-01	TCGA-02-0033	0		no alteration	no alteration	no alteration
lgggbm_tcga_pub	TCGA-02-0034-01	TCGA-02-0034	0		no alteration	not profiled	not profiled
lgggbm_tcga_pub	TCGA-02-0037-01	TCGA-02-0037	0		no alteration	not profiled	not profiled
lgggbm_tcga_pub	TCGA-02-0038-01	TCGA-02-0038	0		no alteration	not profiled	not profiled
lgggbm_tcga_pub	TCGA-02-0039-01	TCGA-02-0039	0		no alteration	not profiled	not profiled
lgggbm_tcga_pub	TCGA-02-0043-01	TCGA-02-0043	0		no alteration	not profiled	not profiled
lgggbm_tcga_pub	TCGA-02-0046-01	TCGA-02-0046	0		no alteration	not profiled	not profiled
lgggbm_tcga_pub	TCGA-02-0047-01	TCGA-02-0047	0		no alteration	no alteration	no alteration
lgggbm_tcga_pub	TCGA-02-0048-01	TCGA-02-0048	0		no alteration	not profiled	not profiled
lgggbm_tcga_pub	TCGA-02-0051-01	TCGA-02-0051	0		no alteration	not profiled	not profiled
lgggbm_tcga_pub	TCGA-02-0052-01	TCGA-02-0052	0		no alteration	not profiled	not profiled
lgggbm_tcga_pub	TCGA-02-0054-01	TCGA-02-0054	0		no alteration	not profiled	not profiled
lgggbm_tcga_pub	TCGA-02-0055-01	TCGA-02-0055	0		no alteration	no alteration	no alteration
lgggbm_tcga_pub	TCGA-02-0057-01	TCGA-02-0057	0		no alteration	not profiled	not profiled
lgggbm_tcga_pub	TCGA-02-0058-01	TCGA-02-0058	0		no alteration	not profiled	not profiled
lgggbm_tcga_pub	TCGA-02-0059-01	TCGA-02-0059	0		no alteration	not profiled	not profiled
lgggbm_tcga_pub	TCGA-02-0060-01	TCGA-02-0060	0		no alteration	not profiled	not profiled
lgggbm_tcga_pub	TCGA-02-0064-01	TCGA-02-0064	0		no alteration	not profiled	not profiled
lgggbm_tcga_pub	TCGA-02-0068-01	TCGA-02-0068	0		no alteration	not profiled	not profiled
lgggbm_tcga_pub	TCGA-02-0069-01	TCGA-02-0069	0		no alteration	not profiled	not profiled
lgggbm_tcga_pub	TCGA-02-0070-01	TCGA-02-0070	0		no alteration	not profiled	not profiled
lgggbm_tcga_pub	TCGA-02-0071-01	TCGA-02-0071	0		no alteration	not profiled	not profiled
lgggbm_tcga_pub	TCGA-02-0074-01	TCGA-02-0074	0		no alteration	not profiled	not profiled
lgggbm_tcga_pub	TCGA-02-0075-01	TCGA-02-0075	0		no alteration	not profiled	not profiled
lgggbm_tcga_pub	TCGA-02-0079-01	TCGA-02-0079	0		no alteration	not profiled	not profiled
lgggbm_tcga_pub	TCGA-02-0080-01	TCGA-02-0080	0		no alteration	not profiled	not profiled
lgggbm_tcga_pub	TCGA-02-0083-01	TCGA-02-0083	0		no alteration	not profiled	not profiled
lgggbm_tcga_pub	TCGA-02-0084-01	TCGA-02-0084	0		no alteration	not profiled	not profiled
lgggbm_tcga_pub	TCGA-02-0085-01	TCGA-02-0085	0		no alteration	not profiled	not profiled
lgggbm_tcga_pub	TCGA-02-0086-01	TCGA-02-0086	0		no alteration	not profiled	not profiled
lgggbm_tcga_pub	TCGA-02-0087-01	TCGA-02-0087	0		no alteration	not profiled	not profiled
lgggbm_tcga_pub	TCGA-02-0089-01	TCGA-02-0089	0		no alteration	not profiled	not profiled
lgggbm_tcga_pub	TCGA-02-0099-01	TCGA-02-0099	0		no alteration	not profiled	not profiled
lgggbm_tcga_pub	TCGA-02-0102-01	TCGA-02-0102	0		no alteration	not profiled	not profiled
lgggbm_tcga_pub	TCGA-02-0104-01	TCGA-02-0104	0		no alteration	not profiled	not profiled
lgggbm_tcga_pub	TCGA-02-0106-01	TCGA-02-0106	0		no alteration	not profiled	not profiled
lgggbm_tcga_pub	TCGA-02-0107-01	TCGA-02-0107	0		no alteration	not profiled	not profiled
lgggbm_tcga_pub	TCGA-02-0111-01	TCGA-02-0111	0		no alteration	not profiled	not profiled
lgggbm_tcga_pub	TCGA-02-0113-01	TCGA-02-0113	0		no alteration	not profiled	not profiled
lgggbm_tcga_pub	TCGA-02-0114-01	TCGA-02-0114	0		no alteration	not profiled	not profiled
lgggbm_tcga_pub	TCGA-02-0115-01	TCGA-02-0115	0		no alteration	not profiled	not profiled
lgggbm_tcga_pub	TCGA-02-0116-01	TCGA-02-0116	0		no alteration	not profiled	not profiled
lgggbm_tcga_pub	TCGA-02-0250-01	TCGA-02-0250	0		not profiled	not profiled	not profiled
lgggbm_tcga_pub	TCGA-02-0258-01	TCGA-02-0258	0		no alteration	not profiled	not profiled
lgggbm_tcga_pub	TCGA-02-0260-01	TCGA-02-0260	0		no alteration	not profiled	not profiled
lgggbm_tcga_pub	TCGA-02-0266-01	TCGA-02-0266	0		no alteration	not profiled	not profiled
lgggbm_tcga_pub	TCGA-02-0269-01	TCGA-02-0269	0		no alteration	not profiled	not profiled
lgggbm_tcga_pub	TCGA-02-0271-01	TCGA-02-0271	0		no alteration	not profiled	not profiled
lgggbm_tcga_pub	TCGA-02-0281-01	TCGA-02-0281	0		no alteration	not profiled	not profiled
lgggbm_tcga_pub	TCGA-02-0285-01	TCGA-02-0285	0		no alteration	not profiled	not profiled
lgggbm_tcga_pub	TCGA-02-0289-01	TCGA-02-0289	0		no alteration	not profiled	not profiled
lgggbm_tcga_pub	TCGA-02-0290-01	TCGA-02-0290	0		no alteration	not profiled	not profiled
lgggbm_tcga_pub	TCGA-02-0317-01	TCGA-02-0317	0		no alteration	not profiled	not profiled
lgggbm_tcga_pub	TCGA-02-0321-01	TCGA-02-0321	0		no alteration	not profiled	not profiled
lgggbm_tcga_pub	TCGA-02-0324-01	TCGA-02-0324	0		no alteration	not profiled	not profiled
lgggbm_tcga_pub	TCGA-02-0325-01	TCGA-02-0325	0		no alteration	not profiled	not profiled
lgggbm_tcga_pub	TCGA-02-0326-01	TCGA-02-0326	0		no alteration	not profiled	not profiled
lgggbm_tcga_pub	TCGA-02-0329-01	TCGA-02-0329	0		not profiled	not profiled	not profiled
lgggbm_tcga_pub	TCGA-02-0330-01	TCGA-02-0330	0		no alteration	not profiled	not profiled
lgggbm_tcga_pub	TCGA-02-0332-01	TCGA-02-0332	0		no alteration	not profiled	not profiled
lgggbm_tcga_pub	TCGA-02-0333-01	TCGA-02-0333	0		no alteration	not profiled	not profiled
lgggbm_tcga_pub	TCGA-02-0336-01	TCGA-02-0336	0		not profiled	not profiled	not profiled
lgggbm_tcga_pub	TCGA-02-0337-01	TCGA-02-0337	0		no alteration	not profiled	not profiled
lgggbm_tcga_pub	TCGA-02-0338-01	TCGA-02-0338	0		no alteration	not profiled	not profiled
lgggbm_tcga_pub	TCGA-02-0339-01	TCGA-02-0339	0		no alteration	not profiled	not profiled
lgggbm_tcga_pub	TCGA-02-0422-01	TCGA-02-0422	0		no alteration	not profiled	not profiled
lgggbm_tcga_pub	TCGA-02-0430-01	TCGA-02-0430	0		no alteration	not profiled	not profiled
lgggbm_tcga_pub	TCGA-02-0432-01	TCGA-02-0432	0		no alteration	not profiled	not profiled
lgggbm_tcga_pub	TCGA-02-0439-01	TCGA-02-0439	0		not profiled	not profiled	not profiled
lgggbm_tcga_pub	TCGA-02-0440-01	TCGA-02-0440	0		no alteration	not profiled	not profiled
lgggbm_tcga_pub	TCGA-02-0446-01	TCGA-02-0446	0		no alteration	not profiled	not profiled
lgggbm_tcga_pub	TCGA-02-0451-01	TCGA-02-0451	0		no alteration	not profiled	not profiled
lgggbm_tcga_pub	TCGA-02-0456-01	TCGA-02-0456	0		no alteration	not profiled	not profiled
lgggbm_tcga_pub	TCGA-02-2466-01	TCGA-02-2466	0		no alteration	not profiled	not profiled
lgggbm_tcga_pub	TCGA-02-2470-01	TCGA-02-2470	0		no alteration	no alteration	no alteration
lgggbm_tcga_pub	TCGA-02-2483-01	TCGA-02-2483	0		no alteration	no alteration	no alteration
lgggbm_tcga_pub	TCGA-02-2485-01	TCGA-02-2485	0		no alteration	no alteration	no alteration
lgggbm_tcga_pub	TCGA-02-2486-01	TCGA-02-2486	0		no alteration	no alteration	no alteration
lgggbm_tcga_pub	TCGA-06-0119-01	TCGA-06-0119	0		no alteration	no alteration	no alteration
lgggbm_tcga_pub	TCGA-06-0121-01	TCGA-06-0121	0		no alteration	not profiled	not profiled
lgggbm_tcga_pub	TCGA-06-0122-01	TCGA-06-0122	0		no alteration	no alteration	no alteration
lgggbm_tcga_pub	TCGA-06-0124-01	TCGA-06-0124	0		no alteration	no alteration	no alteration
lgggbm_tcga_pub	TCGA-06-0125-01	TCGA-06-0125	0		no alteration	no alteration	no alteration
lgggbm_tcga_pub	TCGA-06-0126-01	TCGA-06-0126	0		no alteration	no alteration	no alteration
lgggbm_tcga_pub	TCGA-06-0127-01	TCGA-06-0127	0		no alteration	not profiled	not profiled
lgggbm_tcga_pub	TCGA-06-0128-01	TCGA-06-0128	0		no alteration	no alteration	no alteration
lgggbm_tcga_pub	TCGA-06-0129-01	TCGA-06-0129	0		no alteration	no alteration	no alteration
lgggbm_tcga_pub	TCGA-06-0130-01	TCGA-06-0130	0		no alteration	no alteration	no alteration
lgggbm_tcga_pub	TCGA-06-0131-01	TCGA-06-0131	0		not profiled	not profiled	not profiled
lgggbm_tcga_pub	TCGA-06-0132-01	TCGA-06-0132	0		no alteration	no alteration	no alteration
lgggbm_tcga_pub	TCGA-06-0133-01	TCGA-06-0133	0		no alteration	not profiled	not profiled
lgggbm_tcga_pub	TCGA-06-0137-01	TCGA-06-0137	0		no alteration	no alteration	no alteration
lgggbm_tcga_pub	TCGA-06-0138-01	TCGA-06-0138	0		no alteration	not profiled	not profiled
lgggbm_tcga_pub	TCGA-06-0139-01	TCGA-06-0139	0		no alteration	no alteration	no alteration
lgggbm_tcga_pub	TCGA-06-0140-01	TCGA-06-0140	0		no alteration	no alteration	no alteration
lgggbm_tcga_pub	TCGA-06-0141-01	TCGA-06-0141	0		no alteration	no alteration	no alteration
lgggbm_tcga_pub	TCGA-06-0142-01	TCGA-06-0142	0		no alteration	no alteration	no alteration
lgggbm_tcga_pub	TCGA-06-0143-01	TCGA-06-0143	0		no alteration	not profiled	not profiled
lgggbm_tcga_pub	TCGA-06-0145-01	TCGA-06-0145	0		no alteration	no alteration	no alteration
lgggbm_tcga_pub	TCGA-06-0146-01	TCGA-06-0146	0		no alteration	not profiled	not profiled
lgggbm_tcga_pub	TCGA-06-0147-01	TCGA-06-0147	0		no alteration	not profiled	not profiled
lgggbm_tcga_pub	TCGA-06-0148-01	TCGA-06-0148	0		no alteration	not profiled	not profiled
lgggbm_tcga_pub	TCGA-06-0149-01	TCGA-06-0149	0		no alteration	not profiled	not profiled
lgggbm_tcga_pub	TCGA-06-0150-01	TCGA-06-0150	0		no alteration	not profiled	not profiled
lgggbm_tcga_pub	TCGA-06-0151-01	TCGA-06-0151	0		no alteration	no alteration	no alteration
lgggbm_tcga_pub	TCGA-06-0152-01	TCGA-06-0152	0		no alteration	no alteration	no alteration
lgggbm_tcga_pub	TCGA-06-0154-01	TCGA-06-0154	0		no alteration	no alteration	no alteration
lgggbm_tcga_pub	TCGA-06-0155-01	TCGA-06-0155	0		no alteration	no alteration	no alteration
lgggbm_tcga_pub	TCGA-06-0156-01	TCGA-06-0156	0		not profiled	not profiled	not profiled
lgggbm_tcga_pub	TCGA-06-0157-01	TCGA-06-0157	0		no alteration	no alteration	no alteration
lgggbm_tcga_pub	TCGA-06-0158-01	TCGA-06-0158	0		no alteration	no alteration	no alteration
lgggbm_tcga_pub	TCGA-06-0159-01	TCGA-06-0159	0		no alteration	not profiled	not profiled
lgggbm_tcga_pub	TCGA-06-0160-01	TCGA-06-0160	0		no alteration	not profiled	not profiled
lgggbm_tcga_pub	TCGA-06-0162-01	TCGA-06-0162	0		no alteration	not profiled	not profiled
lgggbm_tcga_pub	TCGA-06-0164-01	TCGA-06-0164	0		no alteration	not profiled	not profiled
lgggbm_tcga_pub	TCGA-06-0165-01	TCGA-06-0165	0		no alteration	not profiled	not profiled
lgggbm_tcga_pub	TCGA-06-0166-01	TCGA-06-0166	0		no alteration	no alteration	no alteration
lgggbm_tcga_pub	TCGA-06-0167-01	TCGA-06-0167	0		not profiled	not profiled	not profiled
lgggbm_tcga_pub	TCGA-06-0168-01	TCGA-06-0168	0		no alteration	no alteration	no alteration
lgggbm_tcga_pub	TCGA-06-0169-01	TCGA-06-0169	0		no alteration	no alteration	no alteration
lgggbm_tcga_pub	TCGA-06-0171-01	TCGA-06-0171	0		no alteration	no alteration	no alteration
lgggbm_tcga_pub	TCGA-06-0173-01	TCGA-06-0173	0		no alteration	no alteration	no alteration
lgggbm_tcga_pub	TCGA-06-0174-01	TCGA-06-0174	0		no alteration	no alteration	no alteration
lgggbm_tcga_pub	TCGA-06-0175-01	TCGA-06-0175	0		no alteration	not profiled	not profiled
lgggbm_tcga_pub	TCGA-06-0176-01	TCGA-06-0176	0		no alteration	not profiled	not profiled
lgggbm_tcga_pub	TCGA-06-0177-01	TCGA-06-0177	0		no alteration	not profiled	not profiled
lgggbm_tcga_pub	TCGA-06-0178-01	TCGA-06-0178	0		no alteration	not profiled	not profiled
lgggbm_tcga_pub	TCGA-06-0179-01	TCGA-06-0179	0		no alteration	not profiled	not profiled
lgggbm_tcga_pub	TCGA-06-0182-01	TCGA-06-0182	0		no alteration	not profiled	not profiled
lgggbm_tcga_pub	TCGA-06-0184-01	TCGA-06-0184	0		no alteration	no alteration	no alteration
lgggbm_tcga_pub	TCGA-06-0185-01	TCGA-06-0185	0		no alteration	no alteration	no alteration
lgggbm_tcga_pub	TCGA-06-0187-01	TCGA-06-0187	0		no alteration	not profiled	not profiled
lgggbm_tcga_pub	TCGA-06-0188-01	TCGA-06-0188	0		no alteration	no alteration	no alteration
lgggbm_tcga_pub	TCGA-06-0189-01	TCGA-06-0189	0		no alteration	no alteration	no alteration
lgggbm_tcga_pub	TCGA-06-0190-01	TCGA-06-0190	0		no alteration	no alteration	no alteration
lgggbm_tcga_pub	TCGA-06-0192-01	TCGA-06-0192	0		no alteration	no alteration	no alteration
lgggbm_tcga_pub	TCGA-06-0194-01	TCGA-06-0194	0		no alteration	not profiled	not profiled
lgggbm_tcga_pub	TCGA-06-0195-01	TCGA-06-0195	0		no alteration	no alteration	no alteration
lgggbm_tcga_pub	TCGA-06-0197-01	TCGA-06-0197	0		no alteration	not profiled	not profiled
lgggbm_tcga_pub	TCGA-06-0201-01	TCGA-06-0201	0		no alteration	not profiled	not profiled
lgggbm_tcga_pub	TCGA-06-0206-01	TCGA-06-0206	0		no alteration	not profiled	not profiled
lgggbm_tcga_pub	TCGA-06-0208-01	TCGA-06-0208	0		no alteration	not profiled	not profiled
lgggbm_tcga_pub	TCGA-06-0209-01	TCGA-06-0209	0		no alteration	no alteration	no alteration
lgggbm_tcga_pub	TCGA-06-0210-01	TCGA-06-0210	0		no alteration	no alteration	no alteration
lgggbm_tcga_pub	TCGA-06-0211-01	TCGA-06-0211	0		no alteration	no alteration	no alteration
lgggbm_tcga_pub	TCGA-06-0213-01	TCGA-06-0213	0		no alteration	no alteration	no alteration
lgggbm_tcga_pub	TCGA-06-0214-01	TCGA-06-0214	0		no alteration	no alteration	no alteration
lgggbm_tcga_pub	TCGA-06-0216-01	TCGA-06-0216	0		no alteration	no alteration	no alteration
lgggbm_tcga_pub	TCGA-06-0219-01	TCGA-06-0219	0		no alteration	no alteration	no alteration
lgggbm_tcga_pub	TCGA-06-0221-01	TCGA-06-0221	0		no alteration	no alteration	no alteration
lgggbm_tcga_pub	TCGA-06-0237-01	TCGA-06-0237	0		no alteration	no alteration	no alteration
lgggbm_tcga_pub	TCGA-06-0238-01	TCGA-06-0238	0		no alteration	no alteration	no alteration
lgggbm_tcga_pub	TCGA-06-0240-01	TCGA-06-0240	0		no alteration	not profiled	not profiled
lgggbm_tcga_pub	TCGA-06-0241-01	TCGA-06-0241	0		no alteration	no alteration	no alteration
lgggbm_tcga_pub	TCGA-06-0394-01	TCGA-06-0394	0		no alteration	not profiled	not profiled
lgggbm_tcga_pub	TCGA-06-0397-01	TCGA-06-0397	0		no alteration	not profiled	not profiled
lgggbm_tcga_pub	TCGA-06-0402-01	TCGA-06-0402	0		no alteration	not profiled	not profiled
lgggbm_tcga_pub	TCGA-06-0409-01	TCGA-06-0409	0		no alteration	not profiled	not profiled
lgggbm_tcga_pub	TCGA-06-0410-01	TCGA-06-0410	0		no alteration	not profiled	not profiled
lgggbm_tcga_pub	TCGA-06-0412-01	TCGA-06-0412	0		no alteration	not profiled	not profiled
lgggbm_tcga_pub	TCGA-06-0413-01	TCGA-06-0413	0		no alteration	not profiled	not profiled
lgggbm_tcga_pub	TCGA-06-0414-01	TCGA-06-0414	0		no alteration	not profiled	not profiled
lgggbm_tcga_pub	TCGA-06-0644-01	TCGA-06-0644	0		no alteration	no alteration	no alteration
lgggbm_tcga_pub	TCGA-06-0645-01	TCGA-06-0645	0		no alteration	no alteration	no alteration
lgggbm_tcga_pub	TCGA-06-0646-01	TCGA-06-0646	0		no alteration	no alteration	no alteration
lgggbm_tcga_pub	TCGA-06-0648-01	TCGA-06-0648	0		no alteration	no alteration	no alteration
lgggbm_tcga_pub	TCGA-06-0649-01	TCGA-06-0649	0		no alteration	no alteration	no alteration
lgggbm_tcga_pub	TCGA-06-0650-01	TCGA-06-0650	0		no alteration	no alteration	no alteration
lgggbm_tcga_pub	TCGA-06-0686-01	TCGA-06-0686	0		no alteration	no alteration	no alteration
lgggbm_tcga_pub	TCGA-06-0743-01	TCGA-06-0743	0		no alteration	no alteration	no alteration
lgggbm_tcga_pub	TCGA-06-0744-01	TCGA-06-0744	0		no alteration	no alteration	no alteration
lgggbm_tcga_pub	TCGA-06-0745-01	TCGA-06-0745	0		no alteration	no alteration	no alteration
lgggbm_tcga_pub	TCGA-06-0747-01	TCGA-06-0747	0		no alteration	no alteration	no alteration
lgggbm_tcga_pub	TCGA-06-0749-01	TCGA-06-0749	0		no alteration	no alteration	no alteration
lgggbm_tcga_pub	TCGA-06-0750-01	TCGA-06-0750	0		no alteration	no alteration	no alteration
lgggbm_tcga_pub	TCGA-06-0875-01	TCGA-06-0875	0		no alteration	no alteration	no alteration
lgggbm_tcga_pub	TCGA-06-0876-01	TCGA-06-0876	0		no alteration	no alteration	no alteration
lgggbm_tcga_pub	TCGA-06-0877-01	TCGA-06-0877	0		no alteration	no alteration	no alteration
lgggbm_tcga_pub	TCGA-06-0878-01	TCGA-06-0878	0		no alteration	no alteration	no alteration
lgggbm_tcga_pub	TCGA-06-0879-01	TCGA-06-0879	0		no alteration	no alteration	no alteration
lgggbm_tcga_pub	TCGA-06-0881-01	TCGA-06-0881	0		no alteration	no alteration	no alteration
lgggbm_tcga_pub	TCGA-06-0882-01	TCGA-06-0882	0		no alteration	no alteration	no alteration
lgggbm_tcga_pub	TCGA-06-0939-01	TCGA-06-0939	0		no alteration	no alteration	no alteration
lgggbm_tcga_pub	TCGA-06-1084-01	TCGA-06-1084	0		no alteration	not profiled	not profiled
lgggbm_tcga_pub	TCGA-06-1086-01	TCGA-06-1086	0		no alteration	not profiled	not profiled
lgggbm_tcga_pub	TCGA-06-1087-01	TCGA-06-1087	0		no alteration	not profiled	not profiled
lgggbm_tcga_pub	TCGA-06-1800-01	TCGA-06-1800	0		no alteration	not profiled	not profiled
lgggbm_tcga_pub	TCGA-06-1801-01	TCGA-06-1801	0		no alteration	not profiled	not profiled
lgggbm_tcga_pub	TCGA-06-1802-01	TCGA-06-1802	0		no alteration	not profiled	not profiled
lgggbm_tcga_pub	TCGA-06-1804-01	TCGA-06-1804	0		no alteration	no alteration	no alteration
lgggbm_tcga_pub	TCGA-06-1805-01	TCGA-06-1805	0		no alteration	not profiled	not profiled
lgggbm_tcga_pub	TCGA-06-1806-01	TCGA-06-1806	0		no alteration	no alteration	no alteration
lgggbm_tcga_pub	TCGA-06-2557-01	TCGA-06-2557	0		no alteration	no alteration	no alteration
lgggbm_tcga_pub	TCGA-06-2558-01	TCGA-06-2558	0		no alteration	no alteration	no alteration
lgggbm_tcga_pub	TCGA-06-2559-01	TCGA-06-2559	0		no alteration	no alteration	no alteration
lgggbm_tcga_pub	TCGA-06-2561-01	TCGA-06-2561	0		no alteration	no alteration	no alteration
lgggbm_tcga_pub	TCGA-06-2562-01	TCGA-06-2562	0		no alteration	no alteration	no alteration
lgggbm_tcga_pub	TCGA-06-2563-01	TCGA-06-2563	0		no alteration	no alteration	no alteration
lgggbm_tcga_pub	TCGA-06-2564-01	TCGA-06-2564	0		no alteration	no alteration	no alteration
lgggbm_tcga_pub	TCGA-06-2565-01	TCGA-06-2565	0		no alteration	no alteration	no alteration
lgggbm_tcga_pub	TCGA-06-2566-01	TCGA-06-2566	0		no alteration	not profiled	not profiled
lgggbm_tcga_pub	TCGA-06-2567-01	TCGA-06-2567	0		no alteration	no alteration	no alteration
lgggbm_tcga_pub	TCGA-06-2569-01	TCGA-06-2569	0		no alteration	no alteration	no alteration
lgggbm_tcga_pub	TCGA-06-2570-01	TCGA-06-2570	0		no alteration	no alteration	no alteration
lgggbm_tcga_pub	TCGA-06-5408-01	TCGA-06-5408	0		no alteration	no alteration	no alteration
lgggbm_tcga_pub	TCGA-06-5410-01	TCGA-06-5410	0		no alteration	no alteration	no alteration
lgggbm_tcga_pub	TCGA-06-5411-01	TCGA-06-5411	0		no alteration	no alteration	no alteration
lgggbm_tcga_pub	TCGA-06-5412-01	TCGA-06-5412	0		no alteration	no alteration	no alteration
lgggbm_tcga_pub	TCGA-06-5413-01	TCGA-06-5413	0		no alteration	no alteration	no alteration
lgggbm_tcga_pub	TCGA-06-5414-01	TCGA-06-5414	0		no alteration	no alteration	no alteration
lgggbm_tcga_pub	TCGA-06-5415-01	TCGA-06-5415	0		no alteration	no alteration	no alteration
lgggbm_tcga_pub	TCGA-06-5416-01	TCGA-06-5416	0		no alteration	not profiled	not profiled
lgggbm_tcga_pub	TCGA-06-5417-01	TCGA-06-5417	0		not profiled	no alteration	no alteration
lgggbm_tcga_pub	TCGA-06-5418-01	TCGA-06-5418	0		no alteration	no alteration	no alteration
lgggbm_tcga_pub	TCGA-06-5856-01	TCGA-06-5856	0		no alteration	no alteration	no alteration
lgggbm_tcga_pub	TCGA-06-5858-01	TCGA-06-5858	0		no alteration	no alteration	no alteration
lgggbm_tcga_pub	TCGA-06-5859-01	TCGA-06-5859	0		no alteration	no alteration	no alteration
lgggbm_tcga_pub	TCGA-06-6388-01	TCGA-06-6388	0		no alteration	no alteration	no alteration
lgggbm_tcga_pub	TCGA-06-6389-01	TCGA-06-6389	0		no alteration	no alteration	no alteration
lgggbm_tcga_pub	TCGA-06-6390-01	TCGA-06-6390	0		no alteration	no alteration	no alteration
lgggbm_tcga_pub	TCGA-06-6391-01	TCGA-06-6391	0		no alteration	no alteration	no alteration
lgggbm_tcga_pub	TCGA-06-6693-01	TCGA-06-6693	0		no alteration	no alteration	no alteration
lgggbm_tcga_pub	TCGA-06-6694-01	TCGA-06-6694	0		no alteration	no alteration	no alteration
lgggbm_tcga_pub	TCGA-06-6695-01	TCGA-06-6695	0		no alteration	no alteration	no alteration
lgggbm_tcga_pub	TCGA-06-6697-01	TCGA-06-6697	0		no alteration	no alteration	no alteration
lgggbm_tcga_pub	TCGA-06-6698-01	TCGA-06-6698	0		no alteration	no alteration	no alteration
lgggbm_tcga_pub	TCGA-06-6699-01	TCGA-06-6699	0		no alteration	no alteration	no alteration
lgggbm_tcga_pub	TCGA-06-6700-01	TCGA-06-6700	0		no alteration	no alteration	no alteration
lgggbm_tcga_pub	TCGA-06-6701-01	TCGA-06-6701	0		no alteration	no alteration	no alteration
lgggbm_tcga_pub	TCGA-06-A5U0-01	TCGA-06-A5U0	0		no alteration	no alteration	no alteration
lgggbm_tcga_pub	TCGA-06-A5U1-01	TCGA-06-A5U1	0		no alteration	no alteration	no alteration
lgggbm_tcga_pub	TCGA-06-A6S0-01	TCGA-06-A6S0	0		no alteration	no alteration	no alteration
lgggbm_tcga_pub	TCGA-06-A6S1-01	TCGA-06-A6S1	0		no alteration	no alteration	no alteration
lgggbm_tcga_pub	TCGA-06-A7TK-01	TCGA-06-A7TK	0		not profiled	no alteration	no alteration
lgggbm_tcga_pub	TCGA-06-A7TL-01	TCGA-06-A7TL	0		not profiled	no alteration	no alteration
lgggbm_tcga_pub	TCGA-08-0244-01	TCGA-08-0244	0		no alteration	not profiled	not profiled
lgggbm_tcga_pub	TCGA-08-0245-01	TCGA-08-0245	0		no alteration	not profiled	not profiled
lgggbm_tcga_pub	TCGA-08-0246-01	TCGA-08-0246	0		no alteration	not profiled	not profiled
lgggbm_tcga_pub	TCGA-08-0344-01	TCGA-08-0344	0		no alteration	not profiled	not profiled
lgggbm_tcga_pub	TCGA-08-0345-01	TCGA-08-0345	0		no alteration	not profiled	not profiled
lgggbm_tcga_pub	TCGA-08-0346-01	TCGA-08-0346	0		no alteration	not profiled	not profiled
lgggbm_tcga_pub	TCGA-08-0347-01	TCGA-08-0347	0		no alteration	not profiled	not profiled
lgggbm_tcga_pub	TCGA-08-0348-01	TCGA-08-0348	0		no alteration	not profiled	not profiled
lgggbm_tcga_pub	TCGA-08-0349-01	TCGA-08-0349	0		no alteration	not profiled	not profiled
lgggbm_tcga_pub	TCGA-08-0350-01	TCGA-08-0350	0		no alteration	not profiled	not profiled
lgggbm_tcga_pub	TCGA-08-0351-01	TCGA-08-0351	0		no alteration	not profiled	not profiled
lgggbm_tcga_pub	TCGA-08-0352-01	TCGA-08-0352	0		no alteration	not profiled	not profiled
lgggbm_tcga_pub	TCGA-08-0353-01	TCGA-08-0353	0		no alteration	not profiled	not profiled
lgggbm_tcga_pub	TCGA-08-0354-01	TCGA-08-0354	0		no alteration	not profiled	not profiled
lgggbm_tcga_pub	TCGA-08-0355-01	TCGA-08-0355	0		no alteration	not profiled	not profiled
lgggbm_tcga_pub	TCGA-08-0356-01	TCGA-08-0356	0		no alteration	not profiled	not profiled
lgggbm_tcga_pub	TCGA-08-0357-01	TCGA-08-0357	0		no alteration	not profiled	not profiled
lgggbm_tcga_pub	TCGA-08-0358-01	TCGA-08-0358	0		no alteration	not profiled	not profiled
lgggbm_tcga_pub	TCGA-08-0359-01	TCGA-08-0359	0		no alteration	not profiled	not profiled
lgggbm_tcga_pub	TCGA-08-0360-01	TCGA-08-0360	0		not profiled	not profiled	not profiled
lgggbm_tcga_pub	TCGA-08-0373-01	TCGA-08-0373	0		not profiled	not profiled	not profiled
lgggbm_tcga_pub	TCGA-08-0375-01	TCGA-08-0375	0		no alteration	not profiled	not profiled
lgggbm_tcga_pub	TCGA-08-0380-01	TCGA-08-0380	0		no alteration	not profiled	not profiled
lgggbm_tcga_pub	TCGA-08-0385-01	TCGA-08-0385	0		not profiled	not profiled	not profiled
lgggbm_tcga_pub	TCGA-08-0386-01	TCGA-08-0386	0		no alteration	no alteration	no alteration
lgggbm_tcga_pub	TCGA-08-0389-01	TCGA-08-0389	0		no alteration	not profiled	not profiled
lgggbm_tcga_pub	TCGA-08-0390-01	TCGA-08-0390	0		no alteration	not profiled	not profiled
lgggbm_tcga_pub	TCGA-08-0392-01	TCGA-08-0392	0		no alteration	not profiled	not profiled
lgggbm_tcga_pub	TCGA-08-0509-01	TCGA-08-0509	0		no alteration	not profiled	not profiled
lgggbm_tcga_pub	TCGA-08-0510-01	TCGA-08-0510	0		no alteration	not profiled	not profiled
lgggbm_tcga_pub	TCGA-08-0511-01	TCGA-08-0511	0		not profiled	not profiled	not profiled
lgggbm_tcga_pub	TCGA-08-0512-01	TCGA-08-0512	0		no alteration	not profiled	not profiled
lgggbm_tcga_pub	TCGA-08-0514-01	TCGA-08-0514	0		no alteration	not profiled	not profiled
lgggbm_tcga_pub	TCGA-08-0516-01	TCGA-08-0516	0		no alteration	not profiled	not profiled
lgggbm_tcga_pub	TCGA-08-0517-01	TCGA-08-0517	0		no alteration	not profiled	not profiled
lgggbm_tcga_pub	TCGA-08-0518-01	TCGA-08-0518	0		no alteration	not profiled	not profiled
lgggbm_tcga_pub	TCGA-08-0520-01	TCGA-08-0520	0		no alteration	not profiled	not profiled
lgggbm_tcga_pub	TCGA-08-0521-01	TCGA-08-0521	0		no alteration	not profiled	not profiled
lgggbm_tcga_pub	TCGA-08-0522-01	TCGA-08-0522	0		not profiled	not profiled	not profiled
lgggbm_tcga_pub	TCGA-08-0524-01	TCGA-08-0524	0		no alteration	not profiled	not profiled
lgggbm_tcga_pub	TCGA-08-0525-01	TCGA-08-0525	0		no alteration	not profiled	not profiled
lgggbm_tcga_pub	TCGA-08-0529-01	TCGA-08-0529	0		no alteration	not profiled	not profiled
lgggbm_tcga_pub	TCGA-08-0531-01	TCGA-08-0531	0		no alteration	not profiled	not profiled
lgggbm_tcga_pub	TCGA-12-0615-01	TCGA-12-0615	0		no alteration	no alteration	no alteration
lgggbm_tcga_pub	TCGA-12-0616-01	TCGA-12-0616	0		no alteration	no alteration	no alteration
lgggbm_tcga_pub	TCGA-12-0618-01	TCGA-12-0618	0		no alteration	no alteration	no alteration
lgggbm_tcga_pub	TCGA-12-0619-01	TCGA-12-0619	0		no alteration	no alteration	no alteration
lgggbm_tcga_pub	TCGA-12-0620-01	TCGA-12-0620	0		no alteration	not profiled	not profiled
lgggbm_tcga_pub	TCGA-12-0653-01	TCGA-12-0653	0		not profiled	not profiled	not profiled
lgggbm_tcga_pub	TCGA-12-0654-01	TCGA-12-0654	0		no alteration	not profiled	not profiled
lgggbm_tcga_pub	TCGA-12-0656-01	TCGA-12-0656	0		no alteration	not profiled	not profiled
lgggbm_tcga_pub	TCGA-12-0657-01	TCGA-12-0657	0		no alteration	not profiled	not profiled
lgggbm_tcga_pub	TCGA-12-0662-01	TCGA-12-0662	0		no alteration	not profiled	not profiled
lgggbm_tcga_pub	TCGA-12-0670-01	TCGA-12-0670	0		no alteration	not profiled	not profiled
lgggbm_tcga_pub	TCGA-12-0688-01	TCGA-12-0688	0		no alteration	no alteration	no alteration
lgggbm_tcga_pub	TCGA-12-0691-01	TCGA-12-0691	0		no alteration	not profiled	not profiled
lgggbm_tcga_pub	TCGA-12-0692-01	TCGA-12-0692	0		no alteration	no alteration	no alteration
lgggbm_tcga_pub	TCGA-12-0703-01	TCGA-12-0703	0		no alteration	not profiled	not profiled
lgggbm_tcga_pub	TCGA-12-0707-01	TCGA-12-0707	0		no alteration	not profiled	not profiled
lgggbm_tcga_pub	TCGA-12-0769-01	TCGA-12-0769	0		no alteration	not profiled	not profiled
lgggbm_tcga_pub	TCGA-12-0772-01	TCGA-12-0772	0		no alteration	not profiled	not profiled
lgggbm_tcga_pub	TCGA-12-0773-01	TCGA-12-0773	0		no alteration	not profiled	not profiled
lgggbm_tcga_pub	TCGA-12-0775-01	TCGA-12-0775	0		no alteration	not profiled	not profiled
lgggbm_tcga_pub	TCGA-12-0776-01	TCGA-12-0776	0		no alteration	not profiled	not profiled
lgggbm_tcga_pub	TCGA-12-0778-01	TCGA-12-0778	0		no alteration	not profiled	not profiled
lgggbm_tcga_pub	TCGA-12-0780-01	TCGA-12-0780	0		no alteration	not profiled	not profiled
lgggbm_tcga_pub	TCGA-12-0818-01	TCGA-12-0818	0		no alteration	not profiled	not profiled
lgggbm_tcga_pub	TCGA-12-0819-01	TCGA-12-0819	0		no alteration	not profiled	not profiled
lgggbm_tcga_pub	TCGA-12-0820-01	TCGA-12-0820	0		no alteration	not profiled	not profiled
lgggbm_tcga_pub	TCGA-12-0821-01	TCGA-12-0821	0		no alteration	no alteration	no alteration
lgggbm_tcga_pub	TCGA-12-0822-01	TCGA-12-0822	0		no alteration	not profiled	not profiled
lgggbm_tcga_pub	TCGA-12-0826-01	TCGA-12-0826	0		no alteration	not profiled	not profiled
lgggbm_tcga_pub	TCGA-12-0827-01	TCGA-12-0827	0		no alteration	not profiled	not profiled
lgggbm_tcga_pub	TCGA-12-0828-01	TCGA-12-0828	0		no alteration	not profiled	not profiled
lgggbm_tcga_pub	TCGA-12-0829-01	TCGA-12-0829	0		no alteration	not profiled	not profiled
lgggbm_tcga_pub	TCGA-12-1088-01	TCGA-12-1088	0		no alteration	not profiled	not profiled
lgggbm_tcga_pub	TCGA-12-1089-01	TCGA-12-1089	0		no alteration	not profiled	not profiled
lgggbm_tcga_pub	TCGA-12-1090-01	TCGA-12-1090	0		no alteration	not profiled	not profiled
lgggbm_tcga_pub	TCGA-12-1091-01	TCGA-12-1091	0		no alteration	not profiled	not profiled
lgggbm_tcga_pub	TCGA-12-1092-01	TCGA-12-1092	0		no alteration	not profiled	not profiled
lgggbm_tcga_pub	TCGA-12-1093-01	TCGA-12-1093	0		no alteration	not profiled	not profiled
lgggbm_tcga_pub	TCGA-12-1094-01	TCGA-12-1094	0		no alteration	not profiled	not profiled
lgggbm_tcga_pub	TCGA-12-1095-01	TCGA-12-1095	0		no alteration	not profiled	not profiled
lgggbm_tcga_pub	TCGA-12-1096-01	TCGA-12-1096	0		no alteration	not profiled	not profiled
lgggbm_tcga_pub	TCGA-12-1097-01	TCGA-12-1097	0		no alteration	not profiled	not profiled
lgggbm_tcga_pub	TCGA-12-1098-01	TCGA-12-1098	0		no alteration	not profiled	not profiled
lgggbm_tcga_pub	TCGA-12-1099-01	TCGA-12-1099	0		no alteration	not profiled	not profiled
lgggbm_tcga_pub	TCGA-12-1597-01	TCGA-12-1597	0		not profiled	no alteration	no alteration
lgggbm_tcga_pub	TCGA-12-1598-01	TCGA-12-1598	0		no alteration	not profiled	not profiled
lgggbm_tcga_pub	TCGA-12-1599-01	TCGA-12-1599	0		no alteration	not profiled	not profiled
lgggbm_tcga_pub	TCGA-12-1600-01	TCGA-12-1600	0		no alteration	not profiled	not profiled
lgggbm_tcga_pub	TCGA-12-1601-01	TCGA-12-1601	0		not profiled	not profiled	not profiled
lgggbm_tcga_pub	TCGA-12-1602-01	TCGA-12-1602	0		no alteration	not profiled	not profiled
lgggbm_tcga_pub	TCGA-12-3644-01	TCGA-12-3644	0		no alteration	not profiled	not profiled
lgggbm_tcga_pub	TCGA-12-3646-01	TCGA-12-3646	0		no alteration	not profiled	not profiled
lgggbm_tcga_pub	TCGA-12-3648-01	TCGA-12-3648	0		no alteration	not profiled	not profiled
lgggbm_tcga_pub	TCGA-12-3649-01	TCGA-12-3649	0		no alteration	no alteration	no alteration
lgggbm_tcga_pub	TCGA-12-3650-01	TCGA-12-3650	0		no alteration	no alteration	no alteration
lgggbm_tcga_pub	TCGA-12-3651-01	TCGA-12-3651	0		no alteration	not profiled	not profiled
lgggbm_tcga_pub	TCGA-12-3652-01	TCGA-12-3652	0		no alteration	no alteration	no alteration
lgggbm_tcga_pub	TCGA-12-3653-01	TCGA-12-3653	0		no alteration	no alteration	no alteration
lgggbm_tcga_pub	TCGA-12-5295-01	TCGA-12-5295	0		no alteration	no alteration	no alteration
lgggbm_tcga_pub	TCGA-12-5299-01	TCGA-12-5299	0		no alteration	no alteration	no alteration
lgggbm_tcga_pub	TCGA-12-5301-01	TCGA-12-5301	0		no alteration	no alteration	no alteration
lgggbm_tcga_pub	TCGA-14-0736-01	TCGA-14-0736	0		no alteration	not profiled	not profiled
lgggbm_tcga_pub	TCGA-14-0740-01	TCGA-14-0740	0		no alteration	no alteration	no alteration
lgggbm_tcga_pub	TCGA-14-0781-01	TCGA-14-0781	0		no alteration	no alteration	no alteration
lgggbm_tcga_pub	TCGA-14-0783-01	TCGA-14-0783	0		no alteration	not profiled	not profiled
lgggbm_tcga_pub	TCGA-14-0786-01	TCGA-14-0786	0		no alteration	no alteration	no alteration
lgggbm_tcga_pub	TCGA-14-0787-01	TCGA-14-0787	0		no alteration	no alteration	no alteration
lgggbm_tcga_pub	TCGA-14-0789-01	TCGA-14-0789	0		no alteration	no alteration	no alteration
lgggbm_tcga_pub	TCGA-14-0790-01	TCGA-14-0790	0		no alteration	no alteration	no alteration
lgggbm_tcga_pub	TCGA-14-0812-01	TCGA-14-0812	0		no alteration	not profiled	not profiled
lgggbm_tcga_pub	TCGA-14-0813-01	TCGA-14-0813	0		no alteration	no alteration	no alteration
lgggbm_tcga_pub	TCGA-14-0817-01	TCGA-14-0817	0		no alteration	no alteration	no alteration
lgggbm_tcga_pub	TCGA-14-0862-01	TCGA-14-0862	0		no alteration	no alteration	no alteration
lgggbm_tcga_pub	TCGA-14-0865-01	TCGA-14-0865	0		no alteration	not profiled	not profiled
lgggbm_tcga_pub	TCGA-14-0866-01	TCGA-14-0866	0		no alteration	not profiled	not profiled
lgggbm_tcga_pub	TCGA-14-0867-01	TCGA-14-0867	0		no alteration	not profiled	not profiled
lgggbm_tcga_pub	TCGA-14-0871-01	TCGA-14-0871	0		no alteration	no alteration	no alteration
lgggbm_tcga_pub	TCGA-14-1034-01	TCGA-14-1034	0		no alteration	no alteration	no alteration
lgggbm_tcga_pub	TCGA-14-1037-01	TCGA-14-1037	0		no alteration	not profiled	not profiled
lgggbm_tcga_pub	TCGA-14-1043-01	TCGA-14-1043	0		no alteration	no alteration	no alteration
lgggbm_tcga_pub	TCGA-14-1395-01	TCGA-14-1395	0		no alteration	no alteration	no alteration
lgggbm_tcga_pub	TCGA-14-1396-01	TCGA-14-1396	0		no alteration	not profiled	not profiled
lgggbm_tcga_pub	TCGA-14-1401-01	TCGA-14-1401	0		no alteration	not profiled	not profiled
lgggbm_tcga_pub	TCGA-14-1402-01	TCGA-14-1402	0		no alteration	not profiled	not profiled
lgggbm_tcga_pub	TCGA-14-1450-01	TCGA-14-1450	0		no alteration	no alteration	no alteration
lgggbm_tcga_pub	TCGA-14-1451-01	TCGA-14-1451	0		no alteration	not profiled	not profiled
lgggbm_tcga_pub	TCGA-14-1452-01	TCGA-14-1452	0		no alteration	not profiled	not profiled
lgggbm_tcga_pub	TCGA-14-1453-01	TCGA-14-1453	0		no alteration	not profiled	not profiled
lgggbm_tcga_pub	TCGA-14-1454-01	TCGA-14-1454	0		no alteration	not profiled	not profiled
lgggbm_tcga_pub	TCGA-14-1455-01	TCGA-14-1455	0		no alteration	not profiled	not profiled
lgggbm_tcga_pub	TCGA-14-1456-01	TCGA-14-1456	0		no alteration	no alteration	no alteration
lgggbm_tcga_pub	TCGA-14-1458-01	TCGA-14-1458	0		no alteration	not profiled	not profiled
lgggbm_tcga_pub	TCGA-14-1459-01	TCGA-14-1459	0		no alteration	not profiled	not profiled
lgggbm_tcga_pub	TCGA-14-1794-01	TCGA-14-1794	0		no alteration	not profiled	not profiled
lgggbm_tcga_pub	TCGA-14-1795-01	TCGA-14-1795	0		no alteration	not profiled	not profiled
lgggbm_tcga_pub	TCGA-14-1821-01	TCGA-14-1821	0		no alteration	not profiled	not profiled
lgggbm_tcga_pub	TCGA-14-1823-01	TCGA-14-1823	0		no alteration	no alteration	no alteration
lgggbm_tcga_pub	TCGA-14-1825-01	TCGA-14-1825	0		no alteration	no alteration	no alteration
lgggbm_tcga_pub	TCGA-14-1827-01	TCGA-14-1827	0		no alteration	not profiled	not profiled
lgggbm_tcga_pub	TCGA-14-1829-01	TCGA-14-1829	0		no alteration	no alteration	no alteration
lgggbm_tcga_pub	TCGA-14-2554-01	TCGA-14-2554	0		no alteration	no alteration	no alteration
lgggbm_tcga_pub	TCGA-14-2555-01	TCGA-14-2555	0		no alteration	not profiled	not profiled
lgggbm_tcga_pub	TCGA-14-3476-01	TCGA-14-3476	0		not profiled	no alteration	no alteration
lgggbm_tcga_pub	TCGA-14-3477-01	TCGA-14-3477	0		no alteration	not profiled	not profiled
lgggbm_tcga_pub	TCGA-14-4157-01	TCGA-14-4157	0		no alteration	no alteration	no alteration
lgggbm_tcga_pub	TCGA-15-0742-01	TCGA-15-0742	0		no alteration	no alteration	no alteration
lgggbm_tcga_pub	TCGA-15-1444-01	TCGA-15-1444	0		no alteration	no alteration	no alteration
lgggbm_tcga_pub	TCGA-15-1446-01	TCGA-15-1446	0		no alteration	not profiled	not profiled
lgggbm_tcga_pub	TCGA-15-1447-01	TCGA-15-1447	0		no alteration	not profiled	not profiled
lgggbm_tcga_pub	TCGA-15-1449-01	TCGA-15-1449	0		no alteration	not profiled	not profiled
lgggbm_tcga_pub	TCGA-16-0846-01	TCGA-16-0846	0		no alteration	no alteration	no alteration
lgggbm_tcga_pub	TCGA-16-0848-01	TCGA-16-0848	0		no alteration	not profiled	not profiled
lgggbm_tcga_pub	TCGA-16-0849-01	TCGA-16-0849	0		no alteration	not profiled	not profiled
lgggbm_tcga_pub	TCGA-16-0850-01	TCGA-16-0850	0		no alteration	not profiled	not profiled
lgggbm_tcga_pub	TCGA-16-0861-01	TCGA-16-0861	0		no alteration	no alteration	no alteration
lgggbm_tcga_pub	TCGA-16-1045-01	TCGA-16-1045	0		no alteration	no alteration	no alteration
lgggbm_tcga_pub	TCGA-16-1047-01	TCGA-16-1047	0		no alteration	not profiled	not profiled
lgggbm_tcga_pub	TCGA-16-1048-01	TCGA-16-1048	0		no alteration	no alteration	no alteration
lgggbm_tcga_pub	TCGA-16-1055-01	TCGA-16-1055	0		no alteration	not profiled	not profiled
lgggbm_tcga_pub	TCGA-16-1056-01	TCGA-16-1056	0		no alteration	not profiled	not profiled
lgggbm_tcga_pub	TCGA-16-1060-01	TCGA-16-1060	0		no alteration	not profiled	not profiled
lgggbm_tcga_pub	TCGA-16-1062-01	TCGA-16-1062	0		no alteration	not profiled	not profiled
lgggbm_tcga_pub	TCGA-16-1063-01	TCGA-16-1063	0		no alteration	not profiled	not profiled
lgggbm_tcga_pub	TCGA-16-1460-01	TCGA-16-1460	0		no alteration	not profiled	not profiled
lgggbm_tcga_pub	TCGA-19-0955-01	TCGA-19-0955	0		no alteration	not profiled	not profiled
lgggbm_tcga_pub	TCGA-19-0957-01	TCGA-19-0957	0		no alteration	not profiled	not profiled
lgggbm_tcga_pub	TCGA-19-0960-01	TCGA-19-0960	0		no alteration	not profiled	not profiled
lgggbm_tcga_pub	TCGA-19-0962-01	TCGA-19-0962	0		no alteration	not profiled	not profiled
lgggbm_tcga_pub	TCGA-19-0963-01	TCGA-19-0963	0		no alteration	not profiled	not profiled
lgggbm_tcga_pub	TCGA-19-0964-01	TCGA-19-0964	0		no alteration	not profiled	not profiled
lgggbm_tcga_pub	TCGA-19-1385-01	TCGA-19-1385	0		no alteration	not profiled	not profiled
lgggbm_tcga_pub	TCGA-19-1386-01	TCGA-19-1386	0		no alteration	not profiled	not profiled
lgggbm_tcga_pub	TCGA-19-1387-01	TCGA-19-1387	0		no alteration	not profiled	not profiled
lgggbm_tcga_pub	TCGA-19-1388-01	TCGA-19-1388	0		no alteration	not profiled	not profiled
lgggbm_tcga_pub	TCGA-19-1389-01	TCGA-19-1389	0		no alteration	not profiled	not profiled
lgggbm_tcga_pub	TCGA-19-1390-01	TCGA-19-1390	0		no alteration	no alteration	no alteration
lgggbm_tcga_pub	TCGA-19-1392-01	TCGA-19-1392	0		no alteration	not profiled	not profiled
lgggbm_tcga_pub	TCGA-19-1786-01	TCGA-19-1786	0		no alteration	not profiled	not profiled
lgggbm_tcga_pub	TCGA-19-1787-01	TCGA-19-1787	0		no alteration	not profiled	not profiled
lgggbm_tcga_pub	TCGA-19-1788-01	TCGA-19-1788	0		not profiled	not profiled	not profiled
lgggbm_tcga_pub	TCGA-19-1789-01	TCGA-19-1789	0		no alteration	not profiled	not profiled
lgggbm_tcga_pub	TCGA-19-1790-01	TCGA-19-1790	0		not profiled	no alteration	no alteration
lgggbm_tcga_pub	TCGA-19-1791-01	TCGA-19-1791	0		no alteration	not profiled	not profiled
lgggbm_tcga_pub	TCGA-19-2619-01	TCGA-19-2619	0		no alteration	no alteration	no alteration
lgggbm_tcga_pub	TCGA-19-2620-01	TCGA-19-2620	0		no alteration	no alteration	no alteration
lgggbm_tcga_pub	TCGA-19-2621-01	TCGA-19-2621	0		no alteration	not profiled	not profiled
lgggbm_tcga_pub	TCGA-19-2623-01	TCGA-19-2623	0		no alteration	no alteration	no alteration
lgggbm_tcga_pub	TCGA-19-2624-01	TCGA-19-2624	0		no alteration	no alteration	no alteration
lgggbm_tcga_pub	TCGA-19-2625-01	TCGA-19-2625	0		no alteration	no alteration	no alteration
lgggbm_tcga_pub	TCGA-19-2629-01	TCGA-19-2629	0		no alteration	no alteration	no alteration
lgggbm_tcga_pub	TCGA-19-2631-01	TCGA-19-2631	0		no alteration	no alteration	no alteration
lgggbm_tcga_pub	TCGA-19-4065-01	TCGA-19-4065	0		no alteration	not profiled	not profiled
lgggbm_tcga_pub	TCGA-19-4068-01	TCGA-19-4068	0		not profiled	no alteration	no alteration
lgggbm_tcga_pub	TCGA-19-5947-01	TCGA-19-5947	0		no alteration	no alteration	no alteration
lgggbm_tcga_pub	TCGA-19-5950-01	TCGA-19-5950	0		no alteration	no alteration	no alteration
lgggbm_tcga_pub	TCGA-19-5951-01	TCGA-19-5951	0		no alteration	no alteration	no alteration
lgggbm_tcga_pub	TCGA-19-5952-01	TCGA-19-5952	0		no alteration	no alteration	no alteration
lgggbm_tcga_pub	TCGA-19-5953-01	TCGA-19-5953	0		no alteration	no alteration	no alteration
lgggbm_tcga_pub	TCGA-19-5954-01	TCGA-19-5954	0		no alteration	no alteration	no alteration
lgggbm_tcga_pub	TCGA-19-5955-01	TCGA-19-5955	0		no alteration	no alteration	no alteration
lgggbm_tcga_pub	TCGA-19-5956-01	TCGA-19-5956	0		no alteration	not profiled	not profiled
lgggbm_tcga_pub	TCGA-19-5958-01	TCGA-19-5958	0		no alteration	no alteration	no alteration
lgggbm_tcga_pub	TCGA-19-5959-01	TCGA-19-5959	0		no alteration	no alteration	no alteration
lgggbm_tcga_pub	TCGA-19-5960-01	TCGA-19-5960	0		no alteration	no alteration	no alteration
lgggbm_tcga_pub	TCGA-19-A60I-01	TCGA-19-A60I	0		no alteration	no alteration	no alteration
lgggbm_tcga_pub	TCGA-19-A6J4-01	TCGA-19-A6J4	0		no alteration	no alteration	no alteration
lgggbm_tcga_pub	TCGA-19-A6J5-01	TCGA-19-A6J5	0		no alteration	no alteration	no alteration
lgggbm_tcga_pub	TCGA-26-1438-01	TCGA-26-1438	0		no alteration	not profiled	not profiled
lgggbm_tcga_pub	TCGA-26-1439-01	TCGA-26-1439	0		no alteration	no alteration	no alteration
lgggbm_tcga_pub	TCGA-26-1440-01	TCGA-26-1440	0		no alteration	not profiled	not profiled
lgggbm_tcga_pub	TCGA-26-1442-01	TCGA-26-1442	0		no alteration	no alteration	no alteration
lgggbm_tcga_pub	TCGA-26-1443-01	TCGA-26-1443	0		no alteration	not profiled	not profiled
lgggbm_tcga_pub	TCGA-26-1799-01	TCGA-26-1799	0		no alteration	not profiled	not profiled
lgggbm_tcga_pub	TCGA-26-5132-01	TCGA-26-5132	0		no alteration	no alteration	no alteration
lgggbm_tcga_pub	TCGA-26-5133-01	TCGA-26-5133	0		no alteration	no alteration	no alteration
lgggbm_tcga_pub	TCGA-26-5134-01	TCGA-26-5134	0		no alteration	no alteration	no alteration
lgggbm_tcga_pub	TCGA-26-5135-01	TCGA-26-5135	0		no alteration	no alteration	no alteration
lgggbm_tcga_pub	TCGA-26-5136-01	TCGA-26-5136	0		no alteration	no alteration	no alteration
lgggbm_tcga_pub	TCGA-26-5139-01	TCGA-26-5139	0		no alteration	no alteration	no alteration
lgggbm_tcga_pub	TCGA-26-6173-01	TCGA-26-6173	0		no alteration	no alteration	no alteration
lgggbm_tcga_pub	TCGA-26-6174-01	TCGA-26-6174	0		no alteration	no alteration	no alteration
lgggbm_tcga_pub	TCGA-26-A7UX-01	TCGA-26-A7UX	0		not profiled	no alteration	no alteration
lgggbm_tcga_pub	TCGA-27-1830-01	TCGA-27-1830	0		no alteration	no alteration	no alteration
lgggbm_tcga_pub	TCGA-27-1831-01	TCGA-27-1831	0		no alteration	no alteration	no alteration
lgggbm_tcga_pub	TCGA-27-1832-01	TCGA-27-1832	0		no alteration	no alteration	no alteration
lgggbm_tcga_pub	TCGA-27-1833-01	TCGA-27-1833	0		no alteration	no alteration	no alteration
lgggbm_tcga_pub	TCGA-27-1834-01	TCGA-27-1834	0		no alteration	no alteration	no alteration
lgggbm_tcga_pub	TCGA-27-1835-01	TCGA-27-1835	0		no alteration	no alteration	no alteration
lgggbm_tcga_pub	TCGA-27-1836-01	TCGA-27-1836	0		no alteration	no alteration	no alteration
lgggbm_tcga_pub	TCGA-27-1837-01	TCGA-27-1837	0		no alteration	no alteration	no alteration
lgggbm_tcga_pub	TCGA-27-1838-01	TCGA-27-1838	0		no alteration	no alteration	no alteration
lgggbm_tcga_pub	TCGA-27-2518-01	TCGA-27-2518	0		no alteration	no alteration	no alteration
lgggbm_tcga_pub	TCGA-27-2519-01	TCGA-27-2519	0		no alteration	no alteration	no alteration
lgggbm_tcga_pub	TCGA-27-2521-01	TCGA-27-2521	0		no alteration	no alteration	no alteration
lgggbm_tcga_pub	TCGA-27-2523-01	TCGA-27-2523	0		no alteration	no alteration	no alteration
lgggbm_tcga_pub	TCGA-27-2524-01	TCGA-27-2524	0		no alteration	no alteration	no alteration
lgggbm_tcga_pub	TCGA-27-2526-01	TCGA-27-2526	0		no alteration	no alteration	no alteration
lgggbm_tcga_pub	TCGA-27-2527-01	TCGA-27-2527	0		no alteration	no alteration	no alteration
lgggbm_tcga_pub	TCGA-27-2528-01	TCGA-27-2528	0		no alteration	no alteration	no alteration
lgggbm_tcga_pub	TCGA-28-1745-01	TCGA-28-1745	0		not profiled	not profiled	not profiled
lgggbm_tcga_pub	TCGA-28-1746-01	TCGA-28-1746	0		no alteration	not profiled	not profiled
lgggbm_tcga_pub	TCGA-28-1747-01	TCGA-28-1747	0		no alteration	no alteration	no alteration
lgggbm_tcga_pub	TCGA-28-1749-01	TCGA-28-1749	0		no alteration	not profiled	not profiled
lgggbm_tcga_pub	TCGA-28-1750-01	TCGA-28-1750	0		no alteration	not profiled	not profiled
lgggbm_tcga_pub	TCGA-28-1751-01	TCGA-28-1751	0		no alteration	not profiled	not profiled
lgggbm_tcga_pub	TCGA-28-1752-01	TCGA-28-1752	0		no alteration	not profiled	not profiled
lgggbm_tcga_pub	TCGA-28-1753-01	TCGA-28-1753	0		no alteration	no alteration	no alteration
lgggbm_tcga_pub	TCGA-28-1755-01	TCGA-28-1755	0		no alteration	not profiled	not profiled
lgggbm_tcga_pub	TCGA-28-1756-01	TCGA-28-1756	0		no alteration	not profiled	not profiled
lgggbm_tcga_pub	TCGA-28-1757-01	TCGA-28-1757	0		no alteration	not profiled	not profiled
lgggbm_tcga_pub	TCGA-28-1760-01	TCGA-28-1760	0		not profiled	not profiled	not profiled
lgggbm_tcga_pub	TCGA-28-2499-01	TCGA-28-2499	0		not profiled	no alteration	no alteration
lgggbm_tcga_pub	TCGA-28-2501-01	TCGA-28-2501	0		no alteration	no alteration	no alteration
lgggbm_tcga_pub	TCGA-28-2502-01	TCGA-28-2502	0		no alteration	no alteration	no alteration
lgggbm_tcga_pub	TCGA-28-2506-01	TCGA-28-2506	0		no alteration	not profiled	not profiled
lgggbm_tcga_pub	TCGA-28-2509-01	TCGA-28-2509	0		no alteration	no alteration	no alteration
lgggbm_tcga_pub	TCGA-28-2510-01	TCGA-28-2510	0		no alteration	no alteration	no alteration
lgggbm_tcga_pub	TCGA-28-2512-01	TCGA-28-2512	0		not profiled	not profiled	not profiled
lgggbm_tcga_pub	TCGA-28-2513-01	TCGA-28-2513	0		no alteration	no alteration	no alteration
lgggbm_tcga_pub	TCGA-28-2514-01	TCGA-28-2514	0		no alteration	no alteration	no alteration
lgggbm_tcga_pub	TCGA-28-5204-01	TCGA-28-5204	0		no alteration	no alteration	no alteration
lgggbm_tcga_pub	TCGA-28-5207-01	TCGA-28-5207	0		no alteration	no alteration	no alteration
lgggbm_tcga_pub	TCGA-28-5208-01	TCGA-28-5208	0		no alteration	no alteration	no alteration
lgggbm_tcga_pub	TCGA-28-5209-01	TCGA-28-5209	0		no alteration	no alteration	no alteration
lgggbm_tcga_pub	TCGA-28-5211-01	TCGA-28-5211	0		no alteration	no alteration	no alteration
lgggbm_tcga_pub	TCGA-28-5213-01	TCGA-28-5213	0		no alteration	no alteration	no alteration
lgggbm_tcga_pub	TCGA-28-5214-01	TCGA-28-5214	0		no alteration	no alteration	no alteration
lgggbm_tcga_pub	TCGA-28-5215-01	TCGA-28-5215	0		no alteration	no alteration	no alteration
lgggbm_tcga_pub	TCGA-28-5216-01	TCGA-28-5216	0		no alteration	no alteration	no alteration
lgggbm_tcga_pub	TCGA-28-5218-01	TCGA-28-5218	0		no alteration	no alteration	no alteration
lgggbm_tcga_pub	TCGA-28-5219-01	TCGA-28-5219	0		no alteration	no alteration	no alteration
lgggbm_tcga_pub	TCGA-28-5220-01	TCGA-28-5220	0		no alteration	no alteration	no alteration
lgggbm_tcga_pub	TCGA-28-6450-01	TCGA-28-6450	0		no alteration	no alteration	no alteration
lgggbm_tcga_pub	TCGA-32-1970-01	TCGA-32-1970	0		no alteration	no alteration	no alteration
lgggbm_tcga_pub	TCGA-32-1973-01	TCGA-32-1973	0		no alteration	not profiled	not profiled
lgggbm_tcga_pub	TCGA-32-1976-01	TCGA-32-1976	0		no alteration	not profiled	not profiled
lgggbm_tcga_pub	TCGA-32-1977-01	TCGA-32-1977	0		no alteration	no alteration	no alteration
lgggbm_tcga_pub	TCGA-32-1978-01	TCGA-32-1978	0		no alteration	not profiled	not profiled
lgggbm_tcga_pub	TCGA-32-1979-01	TCGA-32-1979	0		no alteration	no alteration	no alteration
lgggbm_tcga_pub	TCGA-32-1980-01	TCGA-32-1980	0		no alteration	no alteration	no alteration
lgggbm_tcga_pub	TCGA-32-1982-01	TCGA-32-1982	0		no alteration	no alteration	no alteration
lgggbm_tcga_pub	TCGA-32-1986-01	TCGA-32-1986	0		no alteration	no alteration	no alteration
lgggbm_tcga_pub	TCGA-32-1987-01	TCGA-32-1987	0		no alteration	not profiled	not profiled
lgggbm_tcga_pub	TCGA-32-1991-01	TCGA-32-1991	0		no alteration	no alteration	no alteration
lgggbm_tcga_pub	TCGA-32-2491-01	TCGA-32-2491	0		no alteration	no alteration	no alteration
lgggbm_tcga_pub	TCGA-32-2494-01	TCGA-32-2494	0		no alteration	no alteration	no alteration
lgggbm_tcga_pub	TCGA-32-2495-01	TCGA-32-2495	0		no alteration	no alteration	no alteration
lgggbm_tcga_pub	TCGA-32-2498-01	TCGA-32-2498	0		not profiled	not profiled	not profiled
lgggbm_tcga_pub	TCGA-32-2615-01	TCGA-32-2615	0		no alteration	no alteration	no alteration
lgggbm_tcga_pub	TCGA-32-2616-01	TCGA-32-2616	0		no alteration	not profiled	not profiled
lgggbm_tcga_pub	TCGA-32-2632-01	TCGA-32-2632	0		no alteration	no alteration	no alteration
lgggbm_tcga_pub	TCGA-32-2634-01	TCGA-32-2634	0		no alteration	no alteration	no alteration
lgggbm_tcga_pub	TCGA-32-2638-01	TCGA-32-2638	0		no alteration	no alteration	no alteration
lgggbm_tcga_pub	TCGA-32-4208-01	TCGA-32-4208	0		no alteration	no alteration	no alteration
lgggbm_tcga_pub	TCGA-32-4209-01	TCGA-32-4209	0		not profiled	no alteration	no alteration
lgggbm_tcga_pub	TCGA-32-4210-01	TCGA-32-4210	0		no alteration	no alteration	no alteration
lgggbm_tcga_pub	TCGA-32-4211-01	TCGA-32-4211	0		no alteration	no alteration	no alteration
lgggbm_tcga_pub	TCGA-32-4213-01	TCGA-32-4213	0		no alteration	no alteration	no alteration
lgggbm_tcga_pub	TCGA-32-4719-01	TCGA-32-4719	0		no alteration	no alteration	no alteration
lgggbm_tcga_pub	TCGA-32-5222-01	TCGA-32-5222	0		no alteration	no alteration	no alteration
lgggbm_tcga_pub	TCGA-41-2571-01	TCGA-41-2571	0		no alteration	no alteration	no alteration
lgggbm_tcga_pub	TCGA-41-2572-01	TCGA-41-2572	0		no alteration	no alteration	no alteration
lgggbm_tcga_pub	TCGA-41-2573-01	TCGA-41-2573	0		no alteration	no alteration	no alteration
lgggbm_tcga_pub	TCGA-41-2575-01	TCGA-41-2575	0		no alteration	no alteration	no alteration
lgggbm_tcga_pub	TCGA-41-3392-01	TCGA-41-3392	0		no alteration	no alteration	no alteration
lgggbm_tcga_pub	TCGA-41-3393-01	TCGA-41-3393	0		no alteration	no alteration	no alteration
lgggbm_tcga_pub	TCGA-41-3915-01	TCGA-41-3915	0		no alteration	no alteration	no alteration
lgggbm_tcga_pub	TCGA-41-4097-01	TCGA-41-4097	0		no alteration	no alteration	no alteration
lgggbm_tcga_pub	TCGA-41-5651-01	TCGA-41-5651	0		no alteration	no alteration	no alteration
lgggbm_tcga_pub	TCGA-41-6646-01	TCGA-41-6646	0		no alteration	no alteration	no alteration
lgggbm_tcga_pub	TCGA-4W-AA9R-01	TCGA-4W-AA9R	0		not profiled	no alteration	no alteration
lgggbm_tcga_pub	TCGA-4W-AA9S-01	TCGA-4W-AA9S	0		not profiled	no alteration	no alteration
lgggbm_tcga_pub	TCGA-4W-AA9T-01	TCGA-4W-AA9T	0		not profiled	no alteration	no alteration
lgggbm_tcga_pub	TCGA-74-6573-01	TCGA-74-6573	0		no alteration	no alteration	no alteration
lgggbm_tcga_pub	TCGA-74-6575-01	TCGA-74-6575	0		no alteration	no alteration	no alteration
lgggbm_tcga_pub	TCGA-74-6577-01	TCGA-74-6577	0		no alteration	no alteration	no alteration
lgggbm_tcga_pub	TCGA-74-6578-01	TCGA-74-6578	0		no alteration	no alteration	no alteration
lgggbm_tcga_pub	TCGA-74-6581-01	TCGA-74-6581	0		no alteration	not profiled	not profiled
lgggbm_tcga_pub	TCGA-74-6584-01	TCGA-74-6584	0		no alteration	no alteration	no alteration
lgggbm_tcga_pub	TCGA-76-4925-01	TCGA-76-4925	0		no alteration	no alteration	no alteration
lgggbm_tcga_pub	TCGA-76-4926-01	TCGA-76-4926	0		no alteration	no alteration	no alteration
lgggbm_tcga_pub	TCGA-76-4927-01	TCGA-76-4927	0		not profiled	no alteration	no alteration
lgggbm_tcga_pub	TCGA-76-4928-01	TCGA-76-4928	0		no alteration	no alteration	no alteration
lgggbm_tcga_pub	TCGA-76-4929-01	TCGA-76-4929	0		no alteration	no alteration	no alteration
lgggbm_tcga_pub	TCGA-76-4931-01	TCGA-76-4931	0		no alteration	no alteration	no alteration
lgggbm_tcga_pub	TCGA-76-4932-01	TCGA-76-4932	0		not profiled	no alteration	no alteration
lgggbm_tcga_pub	TCGA-76-4934-01	TCGA-76-4934	0		no alteration	no alteration	no alteration
lgggbm_tcga_pub	TCGA-76-4935-01	TCGA-76-4935	0		no alteration	no alteration	no alteration
lgggbm_tcga_pub	TCGA-76-6191-01	TCGA-76-6191	0		no alteration	no alteration	no alteration
lgggbm_tcga_pub	TCGA-76-6192-01	TCGA-76-6192	0		no alteration	no alteration	no alteration
lgggbm_tcga_pub	TCGA-76-6193-01	TCGA-76-6193	0		no alteration	no alteration	no alteration
lgggbm_tcga_pub	TCGA-76-6280-01	TCGA-76-6280	0		no alteration	no alteration	no alteration
lgggbm_tcga_pub	TCGA-76-6282-01	TCGA-76-6282	0		no alteration	no alteration	no alteration
lgggbm_tcga_pub	TCGA-76-6283-01	TCGA-76-6283	0		no alteration	no alteration	no alteration
lgggbm_tcga_pub	TCGA-76-6285-01	TCGA-76-6285	0		no alteration	no alteration	no alteration
lgggbm_tcga_pub	TCGA-76-6286-01	TCGA-76-6286	0		no alteration	no alteration	no alteration
lgggbm_tcga_pub	TCGA-76-6656-01	TCGA-76-6656	0		no alteration	no alteration	no alteration
lgggbm_tcga_pub	TCGA-76-6657-01	TCGA-76-6657	0		no alteration	no alteration	no alteration
lgggbm_tcga_pub	TCGA-76-6660-01	TCGA-76-6660	0		no alteration	no alteration	no alteration
lgggbm_tcga_pub	TCGA-76-6661-01	TCGA-76-6661	0		no alteration	no alteration	no alteration
lgggbm_tcga_pub	TCGA-76-6662-01	TCGA-76-6662	0		no alteration	no alteration	no alteration
lgggbm_tcga_pub	TCGA-76-6663-01	TCGA-76-6663	0		no alteration	no alteration	no alteration
lgggbm_tcga_pub	TCGA-76-6664-01	TCGA-76-6664	0		no alteration	no alteration	no alteration
lgggbm_tcga_pub	TCGA-81-5910-01	TCGA-81-5910	0		no alteration	no alteration	no alteration
lgggbm_tcga_pub	TCGA-81-5911-01	TCGA-81-5911	0		no alteration	no alteration	no alteration
lgggbm_tcga_pub	TCGA-87-5896-01	TCGA-87-5896	0		no alteration	no alteration	no alteration
lgggbm_tcga_pub	TCGA-OX-A56R-01	TCGA-OX-A56R	0		no alteration	no alteration	no alteration
lgggbm_tcga_pub	TCGA-RR-A6KA-01	TCGA-RR-A6KA	0		no alteration	no alteration	no alteration
lgggbm_tcga_pub	TCGA-RR-A6KB-01	TCGA-RR-A6KB	0		no alteration	no alteration	no alteration
lgggbm_tcga_pub	TCGA-RR-A6KC-01	TCGA-RR-A6KC	0		no alteration	no alteration	no alteration
