# Supplementary material for: LCTL Is a Prognostic Biomarker and Correlates With Stromal and Immune Infiltration in Gliomas
Source: Front Oncol. 2019 Oct 15;9:1083. doi: 10.3389/fonc.2019.01083 (PMC6803540; doi:10.3389/fonc.2019.01083)
Supplement: Supplementary file 1 [file Data_Sheet_1.zip › Supplementary Table S3.xlsx]

## Sheet: Sheet1
Supplementary Table S3. Gene lists from the TCGA and GSE16011 data sets
GSE16011	TCGA
SRPX2	CHI3L1
EMP3	CCDC109B
HFE	EMP3
TIMP1	TIMP1
EFEMP2	TAGLN2
SERPING1	TRPM8
TNFRSF1A	SERPING1
CHI3L1	METTL7B
COL8A1	ANXA2P1
CCDC109B	GALNT5
ABCC3	LGALS3
APOBEC3C	ANXA2P2
OSMR	ANXA1
DPYD	DPYD
MAPK8	ADAM12
C1R	SH2D4A
PYGL	LOC541471
GNS	TMBIM1
C1RL	C1RL
ANXA1	HFE
TOM1L1	NCRNA00152
LGALS3	MSN
STEAP3	GPX8
MSN	BCL7A
CFI	OCIAD2
LGALS1	EFEMP2
VAMP5	ACVR2B
MRC2	PDLIM4
ANXA2	LGALS1
S100A16	REXO2
CASP8	ABCC3
ITGA3	PDPN
OSBPL3	RAB34
PLA2G5	ANXA2
CSTA	TNFAIP6
PDPN	TUBA1C
ARSJ	FAM114A1
TRIP6	SRPX2
CHST2	SERPINA5
RNF135	LOXL1
CLIC1	PLAT
ANXA2P2	CLIC1
METTL7B	CD58
S100A11	STEAP3
WWTR1	CASP8
FKBP9	PRICKLE3
DOK6	FKBP9
RBM47	TMEM71
FAS	XKR8
SWAP70	PGCP
SP100	C1S
FAM114A1	PLEK2
CD58	CHRNA9
KAT6B	MAP1LC3C
CEP112	TNFRSF11B
SPATS2L	S100A4
MGAT4B	PODNL1
CD63	YIPF1
GSAP	CFI
USP49	TOM1L1
PARP9	UPP1
TMEM71	NNMT
FAM20C	HNRNPH3
SOCS3	PION
TP73-AS1	STBD1
SEC24D	COL8A1
RICTOR	TNFRSF12A
MYOF	LTF
EIF3L	SERPINB8
MAN1C1	MYL12A
PTX3	IGFBP2
SUMF1	VASN
RAB32	PTPN22
KCNE4	PTX3
FAH	IFNGR2
DYNLT3	FAS
PQLC3	PATZ1
SLC25A24	AP1S3
INA	PLA2G2A
CA12	VDR
ITGA7	RCAN1
TAGLN2	EVC2
SMIM3	C1R
SLC2A10	DDB2
HSD3B7	SLC25A24
IQGAP1	RBP1
SLC16A4	RPS2P32
SAT1	CSMD3
KDELC2	FAM110B
CD109	PQLC3
HTR7P1	PLA2G5
TEX26	FSTL1
MVP	LRIT2
SHC1	PYGL
OCIAD2	NTAN1
PLP2	PLP2
CPQ	SWAP70
SAMD9L	CCNYL1
EVA1C	OSMR
PLXND1	S100A11
AMIGO2	LSP1
SP140L	TEAD3
NPEPL1	CASP4
B3GNT5	FCHSD2
IL15	ISG20
HNRNPH3	SLC43A3
TRIM5	HEXB
NAT1	SERPINA3
SQRDL	COL5A2
GPX8	PRLHR
TCEA3	PLSCR1
CROT	SEC24D
HEXB	SOX8
LIF	BCAT1
BCAT1	SPATS2L
TMEM220	NAMPT
RAB27A	ACTN1
KCNMB1	CAST
S100A10	NOG
CCBL1	DPY19L1
C1S	ASB13
SLC43A3	NSUN6
RIPPLY2	RAB27A
CAV2	MIR155HG
ZNF248	FBXO39
ANXA5	PSRC1
MYL12A	APOBEC3C
LOXL1	NEK6
HRH1	CCBL1
CLEC5A	FAM120AOS
CAPG	PTCHD2
RNF41	TMEM154
SLC33A1	CSNK1E
RAB36	DIRAS3
C21orf62	TCEA3
ADAM12	C11orf63
KIAA0040	BACE2
GLB1L	CLCF1
NAMPT	DNAJC22
PLEKHA4	SSR3
ELK3	TNRC6C
NFKBIZ	NUMA1
CTNNA1	ARSD
UPP1	ETV7
PDLIM4	PTRF
FNDC3B	FNDC3B
GNG4	CCDC46
PIGB	UBQLN4
FAM129A	RARRES2
CNOT6	SLC35A2
MCC	KDELR3
SNX20	GTPBP1
ZNF217	C21orf63
MAP2K3	C5orf62
C1orf54	ZRANB1
NEK6	TFAP4
GSTA4	DYRK3
CAST	RCOR2
TRIM22	PPIC
CXCL14	FBXO17
EPB41L4A-AS1	KMO
	ULBP3
	C17orf96
	ZMYND11
	GDF15
	C9orf64
	MYBPH
	C5orf15
	TTC3
	SEMA4G
	TMEM165
	DLL1
	MR1
	TXLNB
	DUSP26
	HDAC4
	VAV3
	CALU
	GJD3
	TNFRSF1A
	SERPINB1
	EMILIN2
	ZNF248
	FMOD
	PSMC2
	MYST4
	APOBEC3G
	LIF
	TMSL3
	SLC12A7
	APOBEC3F
	CASP6
	FLRT1
	FABP5
	FAM109B
	FCGR2C
	CHST2
	KIAA0495
	WISP1
	CAPG
	SQRDL
	GLB1
	ACAA2
	GSTK1
	OPHN1
	CLEC5A
	C21orf7
	TET1
	POSTN
	ADPRH
	HSD3B7
	FAM20C
	G0S2
	F3
	APCDD1L
	CD97
	CPA4
	IKBIP
	CMYA5
	TTLL12
	ZDHHC22
	CABP4
	KIAA0427
	TRAM1
	PHF21B
	SMARCC2
	PTGFRN
	TTC39A
	IQGAP1
	FCGR2B
	TRIP6
	LOC254559
	COL5A1
	C6orf115
	THRA
	SOD2
	PIGB
	VSTM1
	RICTOR
	PLBD1
	TNFRSF14
	PIGT
	CD63
	PLAUR
	WIPI1
	TREM1
	COL6A2
	CHI3L2
	ITGA3
	TRIM6
	RAB42
	ADAMTSL4
	TPRG1
	A2LD1
	C1orf85
	ASL
	S100A13
	SAA1
	LOC100132707
	C10orf4
	C10orf2
	C13orf29
	S100A6
	SP100
	DGCR2
	RNF135
	BCR
	C11orf2
	CD151
	SUMF1
	ARNTL2
	GLUD1
	PLK3
	APOBEC3D
	LOC728643
	SLC2A10
	EDEM2
	IBSP
	MMP11
	KIAA0040
	C12orf34
	SLC25A45
	TTC12
	TMEM61
	WAC
	ITGA5
	MARVELD1
	STAC
	SPAG4
	SAMD11
	IL15
	FAM57B
	SAT1
	MUM1
	C20orf30
	CRTAC1
	C6orf141
	RARRES1
	HDHD3
	TUB
	MAPT
	FUCA2
	GNG12
	ZNF74
	BDKRB2
	SPOCD1
	HDAC5
	GLA
	ANXA5
	IL13RA2
	HS3ST3B1
	GLRX
	CD248
	PDLIM1
	AQP5
	MICALL2
	EIF4ENIF1
	TNK2
	MLLT6
	DSCAML1
	CLEC18B
	ARL4C
	CRY2
	SPIRE1
	NET1
	CAPZA1
	TNFSF14
	CTHRC1
	SPHKAP
	CFB
	LATS2
	RAB36
	TNFAIP8
	AIM1
	FAM129A
	EEF1A1P9
	ZNF33A
	GGCX
	FAM115C
	RAB32
	SPP1
	PI4K2B
	RPL17
	ARSJ
	C12orf5
	RASL10A
	SIT1
	SERPINH1
	B3GNT7
	CD164
	DYNLT3
	EMILIN1
	MAN1C1
	MBD2
	SGMS2
	ACTR3
	MOXD1
	SLC27A3
	ZNF25
	EVC
	PARP9
	LUM
	SERPINE1
	IGFBP7
	PHYHIPL
	SPRY1
	SHC1
	B3GNT5
	CHPF2
	CDHR1
	PTPN9
	HRH1
	PPCS
	RINL
	MAP2K3
	NIPSNAP3A
	RANBP17
	KCNIP3
	SRPR
	RIPK1
	MACC1
	LAMC1
	SIRT1
	PLAU
	SPON2
	TMSB10
	C20orf134
	C13orf18
	NLGN2
	NTNG2
	C1GALT1C1
	RPL3
	LOX
	TTC26
	NAT1
	CA3
	HSPA7
	ERMAP
	SHD
	MXRA7
	KCNE4
	MTPAP
	NQO1
	ARL3
	PRSS23
	ANG
	SHROOM3
	HNRNPA1L2
	PLK5P
	KRT7
	USP20
	FGFRL1
	CLDN23
	SERPINA1
	TPM4
	KDM4B
	IGF2BP2
	DSG2
	OR51E1
	IFI30
	FRY
	AOX1
	TBKBP1
	GALNS
	CARD16
	ANKRD16
	PCDH15
	ADPGK
	CAV2
	DENND2D
	RDH10
	CHST6
	ZNF609
	ERI1
	BMP2
	PLS3
	CHRNA4
	YTHDC1
	FBLN5
	SOCS3
	MTMR11
	TMEM49
	NACAP1
	BOLA3
	RPRM
	CPEB3
	MGEA5
	PLA2G6
	VAMP5
	ARL9
	STEAP1
	FAM46B
	C15orf48
	FAM190B
	PDIA4
	S100A16
	C13orf26
	FAM117B
	KDELC2
	PDIA6
	TCTEX1D1
	SHANK2
	CTSA
	TICAM2
	SMPD3
	PVT1
	CTSB
	LDHA
	KIAA1279
	GLIPR1
	SAA2
	TMEM111
	COL4A1
	CD2
	LOC442454
	F11R
	TSTD1
	PDIA3P
	LRRC37B
	H2AFY2
	RBM17
	CTF1
	MSR1
	ARHGAP18
	RIN1
	PDCD1LG2
	SHISA7
	ACAP1
	FPGT
	MOCOS
	SLC10A3
	BANK1
	TIFA
	PRPS2
	SMAGP
	LOXL4
	PAMR1
	ITGB1
	RALGAPA1
	KIF21B
	FAM192A
	RAP2A
	GUSB
	SATB1
	PKIB
	P2RY6
	TMEM106C
	CCDC8
	OSTC
	PCDH11X
	NSUN7
	CBLN1
	LOC283314
	SPTBN2
	C3orf64
	BGN
	DHTKD1
	GPR39
	KCNB1
	LAP3
	MCAM
	IL17RC
	NUAK2
	ELF5
	ZFYVE20
	RHOJ
	PPM1M
	OSBPL10
	DNM3
	ZAK
	MREG
	HOXA1
	SHF
	MEOX2
	RIPPLY2
	43711
	PLCB1
	POU6F1
	HTRA3
	COL4A2
	LGALS8
	ELFN2
	KLRC3
	CRTC1
	MICAL3
	GPR3
	PELI2
	C2orf85
	PLIN2
	ULK4
	ITGB3
	LOC647946
	RABGAP1
	SHOX2
	C20orf203
	RAP1B
	DCTD
	KIF26A
	LOC100270710
	CXCL10
	NOX4
	NFE2L3
	GPRC5A
	ANKRD13B
	TRMT2B
	RAB38
	CLEC18A
	RPL7
	PDGFA
	TAPT1
	LOC400759
	STARD10
	CLEC18C
	ITGA7
	KRT80
	SP140L
	ARAP3
	GPSM1
	ALG2
	CCDC85C
	KIAA0430
	MYOF
	IGF2BP3
	LOC100130776
	EFNB2
	IFITM3
	CA2
	ARPC5
	NFKBIZ
	JPH3
	SF3B2
	AFP
	P4HA2
	SLC39A8
	BIRC3
	CTBP2
	MYO1G
	EHMT2
	HPD
	KHNYN
	ZMYND12
	DAP
	ATG10
	LOC339674
	VIPR2
	DNAH9
	GNS
	SLC1A6
	TBC1D1
	BST1
	FOXO3B
	SSTR5
	HUS1
	CD276
	LOC154761
	JARID2
	LRRC1
	ITK
	GABBR1
	FRRS1
	SOCS1
	CTNNA1
	SEPHS2
	CXCR6
	SCPEP1
	MN1
	SMOC1
	BRD3
	MXI1
	FBLN7
	SNX10
	SUFU
	ZMIZ1
	ATOH8
	EHD2
	NEURL4
	MYD88
	TPM3
	ZMYND17
	KDELR2
	CANT1
	TMEM217
	SHISA5
	CA13
	COL1A2
	VIM
	CD3D
	RPL4
	ZYX
	GCLM
	GSDMD
	WEE1
	DEDD2
	EHD4
	MRC2
	TRADD
	RUFY3
	CTSZ
	UBXN1
	ALDH5A1
	HLA-DRA
	C17orf91
	IL7
	GALNT2
	TSHZ1
	SUV420H1
	UBE2F
	TEX261
	ALOX5AP
	NDST4
	FAM176B
	SPPL2A
	GALNT3
	CMTM6
	DPP4
	FLNC
	CMAH
	JMY
	DMRTA2
	CD96
	C1orf54
	FAM19A3
	EN1
	UPF2
	HOXA5
	HIRA
	EIF3L
	P4HB
	SRGAP3
	NCRNA00219
	LRRC15
	KLF17
	TMEM159
	SLAMF1
	DDIT4L
	TRIP4
	ZNF638
	COL1A1
	CD101
	EIF4EBP2
	HPS4
	FAM133A
	SLC47A2
	CDR1
	FAM70B
	KYNU
	WDR1
	SMC3
	PROS1
	PRKCDBP
	CD52
	TMEM26
	CCDC19
	TES
	MLL
	CBARA1
	TMEM214
	PHLDA2
	ZCCHC9
	HS2ST1
	C8orf45
	SUSD2
	ZNF34
	FBXO22
	MGST2
	BEND7
	DGCR9
	IL1RAP
	CNIH4
	PGM2
	ZDHHC12
	MPV17
	NKD1
	ALDH3A1
	FZD6
	RGS22
	GPR141
	GCSH
	HSPB1
	PTPRT
	CROT
	CBR1
	MDGA2
	NDRG2
	LRRFIP1
	43723
	RPA3
	TGFB2
	CYB5R1
	FABP7
	DGCR14
	HSPA5
	RNF14
	LRRC8E
	LGALS3BP
	BEST4
	RBP3
	MMP14
	HSPB7
	GFRA1
	SBK1
	GPR1
	FCGR3A
	FXR2
	GBP5
	RCAN3
	ZNF804A
	HMGA2
	CTSC
	CSTA
	LRRN4CL
	RNF165
	FOSL1
	USP43
	SLC30A7
	AKAP1
	SEL1L3
	SAFB
	ZCCHC14
	LXN
	PALLD
	SH2D2A
	AFF2
	TMED9
	LOC644538
	C9orf44
	CSDC2
	NMI
	MED8
	FN1
	FAM126A
	DNAH11
	PRF1
	SSH3
	CXCR3
	GPR172B
	SOD3
	FAM171A2
	MXRA8
	FGGY
	TAF3
	CISH
	DCBLD2
	PNPLA4
	NUCB1
	ACOT9
	FKBP10
	C21orf62
	FAM35B
	GADD45A
	C9orf21
	KDELR1
	TMEM60
	CD109
	TWSG1
	PTCH1
	CCL5
	PAK7
	TMEM170B
	GPNMB
	HCP5
	C10orf114
	GBP1
	TMEM194B
	RNASE4
	EMR2
	NAP1L3
	AK3L1
	TWISTNB
	SSFA2
	UPK2
	TMBIM4
	ZHX2
	ANKRD26
	FLJ16779
	FAM84B
	TUBB6
	LTBR
	KCNN4
	GDAP1L1
	CFLAR
	AMOTL2
	NPC2
	PLOD2
	HS3ST3A1
	DLL3
	GALNT13
	ALG14
	TRIM21
	AP2B1
	AAGAB
	PCOLCE
	GBF1
	F2RL2
	PELO
	C14orf86
	FKBP1A
	STK17A
	FAM171A1
	FERMT1
	CFH
	PTPN12
	ESM1
	PHF17
	JMJD1C
	B2M
	MAOB
	HMGN5
	GPR65
	STC1
	IDI2
	SCRT1
	VNN2
	KCNE3
	CAPN5
	C7orf42
	PHF21A
	SLC35F5
	PARVB
	ACBD5
	PHF16
	CXCL9
	LEPREL1
	TXNDC5
	GIMAP2
	CCR2
	IGFALS
	OSTM1
	RPL13AP3
	FAM20A
	ALG1
	SDC1
	SLC39A1
	WDR37
	RABL5
	TAB1
	MAGT1
	PLEKHA4
	ICAM3
	PELP1
	CTBS
	CNTN3
	IRAK2
	SLC16A3
	RPN1
	HEBP2
	GZMA
	ELMOD2
	ANXA4
	PHTF1
	ARFGAP2
	ASXL3
	ACTB
	FAM13C
	FBXO18
	HPSE2
	FES
	RUNX1
	AGA
	CDCP1
	HOXC6
	ZNF600
	COL3A1
	MMP9
	OLFML3
	HSFX2
	ARPC2
	LMO2
	EBF4
	HMX1
	TLK2
	C14orf50
	SIL1
	RAC2
	FAM26F
	CLIC4
	BCL3
	PDZK1IP1
	C9orf89
	CTTNBP2
	CNRIP1
	KIAA0182
	PCBP3
	ZC3H12B
	PLK1S1
	CD70
	C9orf3
	C6orf134
	LY96
	IGFN1
	PMS2L2
	HTATSF1
	TARSL2
	SEC24C
	PNO1
	HES6
	GAPT
	LRRC16B
	PMP22
	PTPN7
	WWTR1
	IL2RB
	TEF
	LYPLA1
	ADM
	UBE2A
	SEPN1
	LRRC4
	GLT25D1
	SSTR1
	SFRP4
	G6PD
	PSEN2
	ST8SIA4
	NKX2-5
	SMAD7
	LRRC8A
	LOC284900
	FAM181A
	MBOAT1
	FAM86B2
	CASKIN1
	SECISBP2
	RPL23P8
	VWA1
	KIAA1543
	ECE1
	S100A10
	GGN
	ALPK1
	ZSCAN2
	SLAMF6
	KLRC2
	EXT2
	IL2RG
	ARMC9
	CUX2
	FAH
	NCRNA00092
	TNC
	SEPHS1
	GCNT1
	DPYSL4
	AARS
	CASP7
	PTGR1
	MYCBP
	TPST1
	MTHFS
	SMC4
	EYA4
	RAP2B
	TYMP
	GALNT4
	SLC22A18
	MYADM
	C22orf39
	OLFML2A
	CATSPER1
	PRTG
	CSTF2T
	MGC12916
	NF1
	WDR41
	DDOST
	LARP4B
	CECR1
	PIP4K2B
	TREML3
	CD48
	MFSD1
	ESYT1
	DIP2C
	NALCN
	CALD1
	CASP1
	TOP2B
	TMEM176B
	SHQ1
	CALR
	HLA-DPA1
	MORN4
	IRAK4
	CCDC101
	GALR3
	PDK3
	HPS3
	SLITRK5
	ATP5EP2
	MKRN3
	RFTN2
	ZCCHC24
	FXYD6
	ITPKC
	HK3
	HOXD11
	ECHDC2
	FSIP1
	TERF2
	LOC399744
	ZNF217
	LOC643387
	SCAPER
	C6orf150
	CHD7
	MORN3
	HEXA
	HOXA3
	IKBKE
	RBMS1
	POLR2L
	LYN
	ZNF275
	KIAA1549
	BZW1
	VEGFA
	GNRHR2
	IKZF5
	CXCL14
	KCNMB1
	C2orf27A
	CLASP2
	LPHN1
	CBLN3
	C17orf69
	CASC3
	CDK5R1
	GTPBP4
	DDX6
	SLC30A5
	SCG3
	TDO2
	DUSP6
	GALNT12
	RHOD
	GATAD2B
	OTP
	PDCD4
	TRPV2
	MYT1
	PVRL2
	E2F7
	SAMD9L
	TTF2
	PID1
	PDK1
	TAS2R4
	PCGF2
	KLHL25
	HNRNPUL2
	USP34
	DES
	UBTF
	PHF11
	RAD54B
	SDF4
	ANTXR2
	COL15A1
	TRIM8
	EXOC3L2
	FHL3
	LYZ
	ZNF238
	NUP37
	ZBTB47
	COL6A3
	KLRC4
	C1QTNF2
	TWF2
	EEF2
	USP11
	IFT57
	REPS2
	HOXC10
	UNC5A
	HOXB3
	TSC2
	KDM3B
	ADAMTS20
	C22orf27
	CECR6
	HTATIP2
	ANKRD53
	SLFN12
	FCGR2A
	MAST1
	ZNF740
	CENPL
	FBLIM1
	SPRY2
	RAB3D
	FUCA1
	CD3E
	PRR3
	SLAMF9
	CD74
	PLXND1
	ITGA4
	KRT75
	MGAT4B
	SLAMF8
	LDHB
	HOXA4
	ZNF711
	LOXL3
	LRRC37A4
	CCR5
	CDH20
	ICAM1
	FAM78B
	CCDC89
	ERP27
	SPRY4
	ADAM9
	SYT15
	EPHB1
	COPZ2
	PGK1
	EID3
	FASN
	MIPOL1
	CDR2
	FOXO4
	DYNC1H1
	HMP19
	TNFRSF10C
	CBS
	PXDNL
	SLC25A41
	DOK3
	TMEM50A
	CALHM2
	GPX7
	MTA3
	ENPP1
	GABRB3
	IAH1
	SLC16A4
	LOC400804
	C2orf39
	ETF1
	TBC1D14
	GGH
	SNAP91
	NCAM1
	CASP3
	PMM2
	HNRNPA1
	FBP1
	ZNRF2
	CD302
	FAM155A
	BCAS4
	ACSS3
	PSMB9
	GRIA4
	PLCB4
	SEMA3D
	GMPPB
	SIRPG
	CEP68
	SKAP2
	ATP6AP2
	MXRA5
	MEIS3P1
	TMEM37
	C12orf51
	LAMB1
	CHAF1B
	ZNF436
	MDK
	RALB
	ATP8A1
	DDX42
	ARHGAP29
	SMYD2
	AEBP1
	MTSS1L
	ZNF250
	CLEC12A
	C5orf35
	OTOS
	TAOK2
	NCF1
	TTYH3
	FTL
	TMCO4
	FLJ10038
	MATR3
	ST13
	SLC2A9
	KLF12
	POLR3H
	FAM46A
	SYNC
	JHDM1D
	ANKRD46
	HLA-B
	CMC1
	CRYZ
	ORMDL2
	IL10RB
	LOC400027
	SOX6
	SECTM1
	DERL2
	ARF4
	CACNG2
	MUL1
	SPATA17
	PDCD11
	CYP2E1
	TCF25
	TMCC2
	CCDC120
	RDH5
	YLPM1
	CD44
	LDLRAD2
	GAL3ST4
	C2
	BICD1
	GAP43
	PKD2
	SH3BGRL3
	JPH4
	SHCBP1
	HCCS
	MPZL2
	ACCN2
	ALCAM
	SLC25A43
	RGS16
	TAF13
	HIP1R
	TUT1
	EZH1
	TBC1D10C
	DNASE1L1
	SLC26A2
	DEPDC5
	CD40
	PHLPP1
	SPATA18
	LOC148145
	HEATR2
	TRAK1
	PDLIM3
	LPPR3
	FADD
	HAMP
	KLHDC7A
	TGIF1
	ZNF540
	NMT2
	FAR2
	ZNF534
	TMCC1
	LIX1L
	NRP1
	UCHL3
	TRAT1
	VPS52
	DLGAP1
	SEC61A1
	BCL7B
	ATF5
	MYCN
	EFHC2
	IRF1
	RBM47
	ADSSL1
	SURF6
	TOR1B
	ATP6V1G2
	CYTH1
	FBXO22OS
	FBRSL1
	WARS
	TNRC6B
	C21orf125
	EML5
	CST7
	PHACTR3
	HLA-DMB
	LAMB2L
	BRD7
	MYST1
	TRAF5
	PHF2
	NCRNA00093
	CCDC65
	C3orf59
	SLIT1
	AMIGO2
	CCDC125
	RAG1
	DOK6
	SYDE1
	RPL39L
	SERPINF1
	XAF1
	RAET1K
	RNASE2
	RUNDC3A
	MSL1
	LMNA
	LOC284276
	TSC1
	KPNA2
	PTGIR
	MMS19
	C9orf47
	TAX1BP3
	DTX3L
	MIB1
	DLG5
	LAMA2
	TMEM100
	TMEM51
	PLEKHG1
	KLHL4
	NKAIN1
	EPS8
	TCIRG1
	TMED2
	LOC100128977
	UGP2
	EFCAB5
	FCGBP
	CD274
	KHDRBS2
	SCNN1B
	EIF4B
	C3orf52
	HIPK2
	CREBBP
	SS18L1
	PDIA5
	TCTN1
	LOC92973
	CXCL11
	LOC100133545
	PEA15
	TMEM185B
	GPR157
	FCHSD1
	HNRNPA3P1
	TMEM22
	LOXL2
	CD8A
	RTCD1
	FKBP9L
	IL2RA
	TRIM34
	TFRC
	AQP9
	CXXC4
	KCTD14
	DNAJC12
	RHOQ
	PLOD3
	CP
	PEX5
	CRTAM
	PABPC5
	SAR1B
	INA
	PARP12
	ADHFE1
	OSTF1
	PRPF6
	HIC2
	TGFBI
	ATP1A3
	SOBP
	PPP1R3B
	C9orf6
	ERP44
	PLB1
	SNAI1
	P2RY2
	LCK
	PROCR
	CKLF
	C11orf95
	FAM45A
	C12orf48
	LTBP2
	TUBGCP2
	HLA-DMA
	CYP2S1
	ENG
	HOXC9
	GPR82
	TCTEX1D4
	TBL2
	LITAF
	ATP9A
	ZDHHC23
	SLC22A17
	GZMK
	CHD3
	CPPED1
	ADAM29
	C17orf68
	C19orf40
	TMEM158
	C10orf18
	SLC11A1
	ARPP21
	GPR18
	PDZD4
	SLC16A9
	C5orf32
	ELF4
	ODF3L1
	NUDT16P1
	LDB1
	FAM123C
	NPNT
	CYB561D2
	BTRC
	HLA-DOA
	ASPN
	RNF39
	43529
	DHX38
	EDARADD
	ATP8B1
	GPN1
	TOX3
	NACA2
	ARHGAP15
	ADAMTS14
	LOC145837
	HOXC8
	PDLIM7
	GREB1L
	TNR
	KIAA0649
	CD5
	STK40
	SPSB3
	GZMH
	POGZ
	KIAA0913
	CYTIP
	ZNF821
	ULBP2
	ARMC10
	ICOS
	SLC35C1
	PPP1R15A
	TMEM136
	TLE3
	GRIA2
	LRRC20
	FCER1G
	EMP1
	BCL2L12
	HIST1H4H
	FAM19A5
	LASS2
	VASP
	MKX
	RPRD2
	DPH3
	CAMK2D
	PSMB8
	FTHL3
	DDX51
	TRIM5
	ALPK3
	CCL20
	RAB33B
	ARHGAP32
	NRXN2
	UQCRB
	NUDT19
	PRG2
	CACNA2D2
	KLHDC8A
	LAMP3
	RPS27A
	NFIB
	GSTA4
	SGSM1
	POLL
	USP54
	PKM2
	ALG3
	CEACAM1
	APOL1
	RPL12
	RGS3
	HLA-DPB1
	ATP6V1C2
	ESPNL
	ACCS
	USP49
	CLEC16A
	C7orf54
	RHOH
	RGR
	SLC2A4RG
	FKBP11
	AHR
	PIK3R1
	TEAD2
	FBXW4
	FTSJ2
	PAR5
	SBF1
	DOK1
	LPPR1
	HIRIP3
	C7orf25
	RAC3
	THBS1
	HORMAD2
	SUPV3L1
	APOC2
	GLRA3
	GCOM1
	B3GNT8
	CCNB1
	NFKBIL1
	AP2S1
	EWSR1
	LOC493754
	NOLC1
	DPAGT1
	LRP4
	MRPS15
	GCH1
	GLRX2
	C3orf66
	TSNARE1
	C20orf26
	LOC146336
	CRIP1
	PIPOX
	GNG5
	SEMA6B
	IGF1R
	ZFP62
	CDC42
	SH3GLB1
	PNMA1
	CYB561
	BRSK2
	C14orf142
	BET1
	PLOD1
	RNFT1
	CTSL1
	SLC25A21
	KIAA1967
	DGCR6
	CAPZA2
	LRRC27
	MGP
	PC
	RPN2
	FAM86B1
	SMCR5
	KLHL28
	MIPEP
	SLC20A1
	HERC1
	TSPAN17
	CUL7
	ECM1
	FRAT1
	C6orf15
	PRDM11
	MTA1
	UNC93B1
	DSCAM
	C3orf38
	CLEC2B
	LILRA6
	MX2
	UBE2Z
	IRX2
	SLC25A20
	SLC33A1
	GLB1L
	TMEM19
	CELSR3
	ARHGDIB
	CNN3
	UBASH3B
	GNAL
	PODXL2
	NOL4
	SH2D1A
	HLCS
	KIAA0652
	LOC257358
	EMR1
	BCAP29
	MET
	C2orf50
	C22orf36
	RGN
	CIITA
	ITGB7
	LPAR6
	DKFZp434J0226
	DNAJB1
	BRD1
	C1orf212
	COMMD10
	TPPP3
	CENPN
	NKG7
	S100A9
	RILP
	MCF2L2
	RHOC
	GJC1
	COX15
	FBXO4
	TTC38
	BST2
	NMNAT1
	ERGIC1
	MYL6
	MCFD2
	HOXD10
	CCR4
	ATG4A
	VRK2
	KSR2
	CASKIN2
	CD93
	EMP2
	KCNIP2
	RNASEN
	MORC2
	FPR2
	FAM65C
	PRELID2
	SLITRK1
	SPAG9
	AGAP4
	DEGS1
	ALDH2
	RPL7A
	ABI1
	SOAT1
	CIRBP
	LOC144571
	SURF4
	C10orf10
	EPSTI1
	CAV1
	PTPLAD2
	DUSP5
	SLC6A10P
	DUSP23
	CPVL
	PRDX4
	ZBTB42
	LINGO1
	C19orf10
	DBNDD1
	LOC100190939
	PPIAL4C
	WASF3
	LBXCOR1
	KBTBD6
	SLC25A27
	GSX2
	APC2
	ENHO
	H3F3C
	STARD3NL
	ERCC5
	TMEM176A
	KIN
	NR1I2
	UBE2MP1
	SLC47A1
	POP4
	SART1
	SAMD9
	CNNM2
	SSTR2
	ETV6
	BCAP31
	ARSK
	PPIA
	SMS
	HSPG2
	KSR1
	DUSP9
	SOCS2
	RHBDL3
	PDGFD
	HLA-DRB1
	PMFBP1
	BTN2A2
	VKORC1
	EPDR1
	ITGB1BP1
	C9orf135
	ABLIM1
	KCTD9
	PTPRS
	CAP1
	FAM110C
	C6orf165
	LOC440040
	CD247
	CRLF3
	GATS
	GUSBL1
	STX3
	GINS4
	PI3
	IQCG
	BZRAP1
	TXNDC15
	TTC39B
	PTPN2
	SAFB2
	C19orf59
	RSF1
	ELAVL2
	SNX24
	ACTR1A
	TRIM38
	MBTD1
	ZKSCAN2
	CHD8
	SIK3
	RNF146
	MLX
	ASB9
	PTGS1
	FLJ35220
	RUSC2
	TOM1L2
	DCX
	INPP5A
	C10orf11
	IDO1
	YIPF5
	TTF1
	HCN3
	ZBTB44
	BATF
	INO80D
	ZDHHC1
	SLC4A3
	AFF3
	LRCH2
	DUSP10
	NEU4
	MED13L
	DEPDC1
	ECSCR
	CD300LF
	IMMT
	TRIM22
	SEC31B
	GALM
	MANF
	BCL2A1
	FZD1
	TREML2
	LMAN2
	CLEC7A
	RFC2
	ZNF91
	METTL10
	HIST1H2BH
	CRAMP1L
	EIF3A
	ZNF468
	C8orf48
	OASL
	TMEM107
	TAF1D
	CDKN3
	RIOK3
	ELMO1
	MGAT4C
	PTTG1
	TMEM140
	PECAM1
	LRRC25
	SPINK8
	C20orf24
	CNPY4
	IMPA2
	TPTE2P1
	KIF9
	CYP19A1
	PTGER4
	DHH
	RGMB
	NAGA
	SFRS18
	LUZP2
	GNG10
	LRSAM1
	TOP1P2
	HMOX1
	OST4
	HOXA6
	MT1L
	NDRG3
	ZNF552
	PPP1R12B
	SCAMP5
	UBN2
	FGL2
	LOC154822
	HSPB6
	C8orf42
	KIAA2026
	YY2
	PPP1R10
	NTN4
	CAPNS1
	UBAP2
	GSS
	NUDT11
	OAZ1
	HYAL2
	PABPC4L
	CSTB
	NAP1L1
	POLR2F
	ARL1
	CXorf40A
	CPNE8
	GPR171
	TMEM50B
	BAK1
	TCTA
	SUMO1P3
	GRN
	VAMP8
	LCP2
	TOR1A
	TMEM59
	SCN3A
	DEAF1
	MYL12B
	OAF
	RPS25
	AP3S1
	USP7
	ATP1B3
	ZNF197
	WDR86
	VDAC2
	ZNF292
	PLA2R1
	FILIP1L
	CA9
	OSCAR
	SRPRB
	ZEB1
	LOC151534
	EEF1DP3
	SAPS2
	ACPP
	IL17D
	HPS1
	GFI1
	KCNJ15
	PPP2R2D
	ASCL2
	C1orf88
	FUT9
	FLOT2
	THNSL1
	ZBTB8OS
	COMMD8
	ANGPT2
	HGD
	FBLL1
	PDE2A
	CHGB
	PTK6
	MFSD5
	HOXA7
	SNX32
	CAMSAP1L1
	GAPDH
	BCCIP
	ELL3
	LOC219347
	GLCCI1
	HLA-A
	GPR156
	H2AFJ
	GDPD1
	DPPA4
	CMTM3
	BCL10
	CD3G
	TMEM188
	CDSN
	SPTAN1
	CD6
	PFN1
	TMEM220
	COQ2
	C7orf68
	ZMPSTE24
	ZNF696
	RAB5B
	INSIG2
	ELK3
	HLA-DQA1
	LIMS3
	PON1
	ANKRD28
	DNAJB12
	TMEM70
	SLC7A7
	LHFPL2
	OPN3
	POLDIP3
	GAS2L3
	IFITM2
	NF2
	CTSS
	APOL4
	AMZ1
	C2orf28
[truncated: 93 more rows]
