# Supplementary material for: LCTL Is a Prognostic Biomarker and Correlates With Stromal and Immune Infiltration in Gliomas
Source: Front Oncol. 2019 Oct 15;9:1083. doi: 10.3389/fonc.2019.01083 (PMC6803540; doi:10.3389/fonc.2019.01083)
Supplement: Supplementary file 1 [file Data_Sheet_1.zip › Supplementary Table S4.xlsx]

## Sheet: Sheet1
Supplementary Table S4. The results of Gene ontology (GO) analysis including BP, CC, and MF based on the TCGA data set.

## Sheet: BP
Category	Term	Count	%	PValue	Genes	List Total	Pop Hits	Pop Total	Fold Enrichment	Bonferroni	Benjamini	FDR
GOTERM_BP_DIRECT	GO:0030198~extracellular matrix organization	54	2.66535	5.10557e-11	PDGFA, NPNT, PRDX4, POSTN, TNFRSF11B, CD44, SERPINE1, TGFBI, LOX, VWA1, LOXL1, ICAM1, F11R, ADAMTS20, ICAM3, OLFML2A, EGFLAM, BGN, COL1A2, COL1A1, LAMC1, IBSP, LUM, ADAMTSL4, TNC, COL3A1, ITGB3, ITGB1, HPSE2, ITGB7, TNR, COL6A3, COL6A2, BCL3, THBS1, LAMB1, COL8A1, SPP1, FN1, COL4A2, COL4A1, C6ORF15, NF1, HSPG2, ITGA3, ITGA4, COL5A2, COL5A1, EMILIN1, LAMA2, ITGA5, FBLN5, ITGA7, PECAM1	1761	196	16792	2.62713	2.45629e-07	2.45629e-07	9.67678e-08
GOTERM_BP_DIRECT	GO:0060333~interferon-gamma-mediated signaling pathway	28	1.38203	8.69466e-10	HLA-DQB2, NMI, HLA-DRB1, IFI30, OAS2, B2M, TRIM5, CD44, TRIM8, CAMK2D, HLA-DPB1, IFNGR2, CIITA, ICAM1, SP100, HLA-A, HLA-B, TRIM22, TRIM21, HLA-DQA1, NCAM1, TRIM38, OASL, TRIM34, IRF1, HLA-DPA1, HLA-DRA, GBP1	1761	71	16792	3.76048	4.18299e-06	2.0915e-06	1.64793e-06
GOTERM_BP_DIRECT	GO:0050900~leukocyte migration	35	1.72754	6.39724e-08	CAV1, ATP1B3, MMP9, FPR2, ITGB3, ITGB1, CD74, SLC7A7, CD48, CD44, PROCR, CD2, FCER1G, SHC1, MSN, ANGPT2, PIK3R1, CEACAM1, FN1, ICAM1, F11R, LYN, ITGA3, ITGA4, SLC16A3, SIRPG, PPIA, ITGA5, CD58, LCK, PECAM1, COL1A2, COL1A1, TREM1, PROS1	1761	122	16792	2.73559	0.000307724	0.000102585	0.000121249
GOTERM_BP_DIRECT	GO:0019882~antigen processing and presentation	21	1.03653	3.12115e-07	CD8A, HLA-DRB1, RAB5B, HLA-A, HFE, HLA-B, CTSS, HLA-DMB, CD74, PSMB8, HLA-DQA1, CTSL, RAB32, ULBP3, RAB34, ULBP2, HLA-DPA1, MR1, HLA-DPB1, HLA-DRA, RAB27A	1761	55	16792	3.64082	0.00150046	0.000375325	0.000591561
GOTERM_BP_DIRECT	GO:0030199~collagen fibril organization	17	0.839092	7.11412e-07	FMOD, ADAMTS14, LUM, COL3A1, NF1, COL5A2, SERPINH1, COL5A1, ANXA2, TGFB2, MMP11, PLOD3, COL1A2, COL1A1, LOX, ADAMTS3, LOXL2	1761	39	16792	4.1565	0.00341675	0.000684286	0.00134836
GOTERM_BP_DIRECT	GO:0006955~immune response	78	3.84995	7.45396e-07	AQP9, CD8A, SUSD2, TNFSF14, IL15, ZEB1, HLA-DMB, CXCL11, HLA-DMA, B2M, CXCL10, CD96, TNFRSF11B, HAMP, IL1RAP, FAS, FCGR3A, CIITA, GTPBP1, LTBR, PTGER4, GZMA, ADGRE5, PRG2, HLA-A, TNFRSF14, HLA-B, CTSS, CD40, CD164, GZMH, HLA-DQA1, PDCD1LG2, TNFRSF10C, CCR5, CCR4, CST7, CCR2, CTSC, HLA-DPA1, HLA-DRA, LCP2, HLA-DQB2, HLA-DRB1, ENPP1, IFITM2, IFITM3, CXCL9, GPR65, RAG1, CD70, C1R, OAS2, CCL5, CD74, …	1761	421	16792	1.76667	0.00357968	0.000597505	0.00141277
GOTERM_BP_DIRECT	GO:0031295~T cell costimulation	25	1.23396	7.61653e-07	HLA-DQB2, CAV1, HLA-DRB1, CD247, TNFSF14, CDC42, ICOS, HLA-DPB1, CD5, PIK3R1, DPP4, CD3G, LYN, CD3D, CD3E, LGALS1, EFNB2, TNFRSF14, RICTOR, PDCD1LG2, HLA-DQA1, CD274, LCK, HLA-DPA1, HLA-DRA	1761	78	16792	3.05625	0.00365761	0.000523336	0.00144358
GOTERM_BP_DIRECT	GO:0043123~positive regulation of I-kappaB kinase/NF-kappaB signaling	39	1.92498	1.18246e-06	S100A4, LITAF, SLC20A1, FKBP1A, CANT1, IRAK4, TNFRSF1A, TRIM5, MYD88, TRIM8, HMOX1, CASP8, SHISA5, TICAM2, LTF, PELI2, RHOC, CASP1, TRAF5, RPS27A, BCL10, SECTM1, CFLAR, LTBR, BST2, LGALS1, MUL1, FADD, CD40, BIRC3, TRIM22, ECM1, S100A13, FLNA, TRADD, IKBKE, TRIM38, RIPK1, NEK6	1761	161	16792	2.30984	0.00567269	0.000710852	0.00224114
GOTERM_BP_DIRECT	GO:0007155~cell adhesion	81	3.99803	3.24893e-06	IGFBP7, FERMT1, POSTN, CXCR3, CD151, CDSN, CD96, DGCR2, WISP1, CD44, DGCR6, TGFBI, ZYX, SPON2, LOXL2, CEACAM1, DSCAM, ADAM9, ICAM1, F11R, ADGRE1, ADGRE2, ADGRE5, FLOT2, ICAM3, EFNB2, NECTIN2, PTPRS, IGFALS, CDHR5, PTPRT, CD164, CTNNA1, NCAM1, TNFAIP6, SIRPG, HES5, LAMC1, COL1A1, CNTN3, ADAM12, EMP2, PARVB, IBSP, TNC, DSCAML1, ITGB3, FPR2, ALCAM, LGALS3BP, RGMB, TNR, ITGB7, COL6A3, MYBPH, TOR1A, C…	1761	459	16792	1.68273	0.0155091	0.00173523	0.00615764
GOTERM_BP_DIRECT	GO:0001525~angiogenesis	47	2.31984	5.19225e-06	SAT1, CAV1, HTATIP2, NRP1, PDGFA, MYDGF, TNFRSF12A, ANPEP, CXCR3, ESM1, ELK3, EPHB1, TGFB2, WARS, TYMP, HOXA3, ANG, HMOX1, SERPINE1, TGFBI, HOXA7, SHC1, TMEM100, PLXND1, COL8A1, ANGPT2, CEACAM1, FN1, COL4A2, VAV3, COL15A1, HSPG2, MCAM, MMP14, SIRT1, ECM1, ANXA2, HOXB3, SH2D2A, SRPX2, MEOX2, ITGA5, CLIC4, PECAM1, VEGFA, ECSCR, TNFAIP2	1761	223	16792	2.00972	0.0246706	0.00249488	0.00984062
GOTERM_BP_DIRECT	GO:0019886~antigen processing and presentation of exogenous peptide antigen via MHC class II	26	1.28332	5.6385e-06	HLA-DQB2, RILP, HLA-DRB1, AP2S1, IFI30, CTSS, HLA-DMB, HLA-DMA, HLA-DQA1, CD74, AP1S3, CTSL, AP2B1, ACTR1A, SPTBN2, FCER1G, HLA-DPA1, HLA-DPB1, HLA-DOA, SEC24C, SAR1B, KIF26A, DYNC1H1, SEC24D, SH3GL2, HLA-DRA	1761	92	16792	2.69481	0.0267623	0.00246304	0.0106863
GOTERM_BP_DIRECT	GO:0030574~collagen catabolic process	20	0.987167	1.87845e-05	COL4A2, COL4A1, ADAMTS14, MMP9, COL3A1, MRC2, COL15A1, CTSS, MMP14, COL5A2, COL5A1, MMP11, CTSL, COL6A3, COL1A2, COL6A2, COL1A1, CTSB, ADAMTS3, COL8A1	1761	64	16792	2.97984	0.0864099	0.00750282	0.0355971
GOTERM_BP_DIRECT	GO:0007165~signal transduction	165	8.14413	3.21499e-05	SLC22A17, S100A6, KLRC2, KLRC3, GABRB3, BTRC, S100A9, TNFSF14, IL15, PLPPR3, SHF, CXCL11, VIPR2, PLPPR1, IQGAP1, CXCL10, CD48, SHD, MYD88, STAC, CHRNA9, UNC5A, RALB, CHRNA4, FAS, GNG5, NET1, EDARADD, CASKIN1, GTPBP1, CASKIN2, BCR, PDPN, LRRC1, MTA1, PTPRT, FADD, DEPDC1, TRAT1, PLAUR, TNFAIP6, OPHN1, EXT2, CLEC5A, NEK6, SH3GL2, OSTF1, LITAF, CD70, ELK3, SOX8, MDK, CD74, ALCAM, IRAK4, VDR, LGALS3BP…	1761	1161	16792	1.35517	0.143307	0.0118276	0.0609173
GOTERM_BP_DIRECT	GO:0006968~cellular defense response	19	0.937808	4.31131e-05	TCIRG1, KLRC4, PRF1, BCL10, ITK, KLRC2, KLRC3, LY96, NCF1, CXCL9, ITGB1, TRAT1, LSP1, LGALS3BP, SH2D1A, CCR5, CCR2, CLEC5A, FOSL1	1761	62	16792	2.92217	0.187323	0.0147066	0.0816824
GOTERM_BP_DIRECT	GO:0006954~inflammatory response	66	3.25765	4.40844e-05	RARRES2, S100A8, LXN, PTGS1, S100A9, IL15, SGMS1, CXCR3, CXCL11, CXCL10, TNFRSF11B, PTGIR, CASP4, MYD88, CXCR6, IL1RAP, SERPINA3, TICAM2, FAS, CIITA, IRAK2, NFKBIZ, F11R, SP100, ADGRE2, GBP5, LTBR, LYN, LY96, ADGRE5, CHST2, LYZ, TNFRSF14, CD40, TNFAIP6, TNFRSF10C, SDC1, CCR5, CCR4, CCR2, TPST1, NMI, GSDMD, CXCL9, FPR2, BDKRB2, CCL5, IL17D, SLC11A1, TNFRSF1A, HRH1, CCL20, IL10RB, PTX3, THBS1, SPP1…	1761	379	16792	1.66053	0.191112	0.0140401	0.0835217
GOTERM_BP_DIRECT	GO:0071260~cellular response to mechanical stimulus	20	0.987167	9.12661e-05	BCL10, LTBR, GCLC, PTGER4, TNFSF14, FADD, CD40, TNFRSF1A, BAK1, HDAC4, MYD88, PDE2A, CASP8, IRF1, COL1A1, FAS, CASP1, ENG, GADD45A, SLC9A1	1761	71	16792	2.68605	0.355385	0.0270707	0.172839
GOTERM_BP_DIRECT	GO:0046426~negative regulation of JAK-STAT cascade	14	0.691017	0.000139711	ASPN, LRRC4, FLRT1, CAV1, PODNL1, SOCS2, NF2, SOCS3, SOCS1, ADIPOR1, HMGA2, LRRC15, CISH, BGN	1761	40	16792	3.33742	0.489413	0.0387693	0.264467
GOTERM_BP_DIRECT	GO:1902041~regulation of extrinsic apoptotic signaling pathway via death domain receptors	9	0.444225	0.000145981	CFLAR, SP100, LGALS3, MADD, RIPK1, CASP8, FADD, FAS, TRADD	1761	17	16792	5.0482	0.504587	0.0382687	0.27632
GOTERM_BP_DIRECT	GO:0002504~antigen processing and presentation of peptide or polysaccharide antigen via MHC class II	9	0.444225	0.000145981	HLA-DQB2, HLA-DRB1, HLA-DPA1, HLA-DPB1, HLA-DMB, HLA-DOA, HLA-DMA, HLA-DQA1, HLA-DRA	1761	17	16792	5.0482	0.504587	0.0382687	0.27632
GOTERM_BP_DIRECT	GO:0006928~movement of cell or subcellular component	22	1.08588	0.000166571	ACTB, DNAH9, CALD1, ADGRE5, CAPZA2, CAPZA1, VIM, ABI1, FPR2, ARPC5, CXCR3, TPM4, ELMO1, TPM3, PLAUR, ACTR3, LSP1, ARPC2, HSPB1, MSN, VNN2, ARHGDIB	1761	86	16792	2.43931	0.551318	0.0413038	0.315237
GOTERM_BP_DIRECT	GO:0032496~response to lipopolysaccharide	33	1.62883	0.000386696	S100A8, DUSP10, CXCL9, PTPN22, GNG12, CXCL11, CXCL10, GCH1, SLC11A1, TNFRSF1A, CD96, CASP3, PTGIR, TNFRSF11B, TRIM6, CASP8, FAS, CD6, CASP1, LOXL1, LTBR, BCR, PTGER4, LY96, MAOB, MTA1, TNFRSF14, CD40, IDO1, SOD2, TNFRSF10C, ADM, MGST2	1761	164	16792	1.91873	0.844445	0.088841	0.730382
GOTERM_BP_DIRECT	GO:0001666~response to hypoxia	34	1.67818	0.000434484	LDHA, CAV1, POSTN, PDLIM1, TGFB2, ALDH3A1, PKM, CASP3, PLOD1, PLOD2, ANG, HMOX1, CAMK2D, CHRNA4, CASP1, LOXL2, THBS1, ANGPT2, DPP4, PLAT, NOX4, BMP2, CREBBP, NF1, MMP14, SOD3, SOD2, ASCL2, CA9, ADM, PSEN2, VEGFA, ENG, PLAU	1761	172	16792	1.88492	0.876406	0.0947642	0.82029
GOTERM_BP_DIRECT	GO:0034341~response to interferon-gamma	10	0.493583	0.000451711	CIITA, SLC11A1, KYNU, SP100, BST2, IFITM2, IFITM3, SEC61A1, TRIM21, GCH1	1761	24	16792	3.97312	0.886241	0.0940791	0.852682
GOTERM_BP_DIRECT	GO:0046718~viral entry into host cell	20	0.987167	0.000487749	ICAM1, F11R, HYAL2, SLC52A1, EFNB2, NECTIN2, TNFRSF14, ANPEP, ITGB3, SLAMF1, ITGB1, NCAM1, LAMP3, TFRC, VAMP8, ITGA5, ITGB7, CTSB, CLEC5A, DPP4	1761	80	16792	2.38387	0.904357	0.097015	0.920414
GOTERM_BP_DIRECT	GO:0042340~keratan sulfate catabolic process	7	0.345508	0.000694422	GNS, FMOD, LUM, HEXA, HEXB, GALNS, GLB1	1761	12	16792	5.56237	0.964635	0.12999	1.30799
GOTERM_BP_DIRECT	GO:0006935~chemotaxis	26	1.28332	0.000767846	RARRES2, CXCL9, CXCR3, FPR2, CXCL11, FES, CCL5, CXCL10, TYMP, RAC2, CCL20, CXCR6, FOSL1, PLP2, RNASE2, PLAUR, LSP1, CXCL14, CCR5, CCR4, CCR2, ECSCR, PLA2G6, CMTM3, CMTM6, PLAU	1761	122	16792	2.03215	0.975166	0.137415	1.44534
GOTERM_BP_DIRECT	GO:0042110~T cell activation	14	0.691017	0.000812664	ITK, CD3G, CD8A, CD3E, CD276, TNFSF14, FKBP1A, CD48, CASP8, CD2, CLEC7A, TREML2, DDOST, DPP4	1761	47	16792	2.84036	0.979986	0.139667	1.52909
GOTERM_BP_DIRECT	GO:0050776~regulation of immune response	34	1.67818	0.000813955	CD8A, COL3A1, CD247, FKBP1A, ITGB1, B2M, CD96, SH2D1A, CLEC2B, ITGB7, OSCAR, FCGR3A, ICAM1, CRTAM, CD3G, CD3D, CD3E, ICAM3, HLA-A, CD276, SLAMF6, NECTIN2, SPPL2A, HLA-B, CD40, ITGA4, FCGR2B, ULBP3, IRF1, COL1A2, CD300LF, TREML2, COL1A1, TREM1	1761	178	16792	1.82139	0.98011	0.135059	1.5315
GOTERM_BP_DIRECT	GO:0006461~protein complex assembly	25	1.23396	0.000840356	IL2RB, REPS2, SSBP3, CD3G, TFAP4, KMT2A, WASF3, CD3E, CAPZA2, CREBBP, CAPZA1, HFE, CD40, SKAP2, TUBGCP2, CD74, SLC7A7, CCNB1, HES5, IL1RAP, CAPG, FAS, LAMC1, DLG5, CHAF1B	1761	116	16792	2.05506	0.982484	0.134503	1.5808
GOTERM_BP_DIRECT	GO:0002576~platelet degranulation	23	1.13524	0.000871041	CYB5R1, RARRES2, LYN, PDGFA, ACTN1, SERPING1, ITGB3, CD63, ECM1, FLNA, TIMP1, TGFB2, LGALS3BP, PECAM1, SERPINE1, VEGFA, SERPINA3, SCG3, SERPINA1, WDR1, THBS1, PROS1, FN1	1761	103	16792	2.12928	0.98489	0.134602	1.63807
GOTERM_BP_DIRECT	GO:0016477~cell migration	33	1.62883	0.000910576	CTHRC1, APC2, CD248, ITGB3, ARPC5, CD151, ITGB1, MDK, TGFB2, HOXA5, ANG, PTK6, PAK5, THBS1, CEACAM1, ADAM9, ADGRE2, TAOK2, CD63, PALLD, SNAI1, COL5A1, ELMO1, SDC1, PARP9, ITGB1BP1, ARF4, ZRANB1, TNK2, LAMC1, EMP2, ENG, SLC9A1	1761	172	16792	1.82948	0.987509	0.135922	1.71181
GOTERM_BP_DIRECT	GO:0035456~response to interferon-beta	6	0.29615	0.0011029	IKBKE, PLSCR1, BST2, IFITM2, IFITM3, XAF1	1761	9	16792	6.35699	0.995053	0.157396	2.06981
GOTERM_BP_DIRECT	GO:0035987~endodermal cell differentiation	10	0.493583	0.00121131	COL4A2, ITGA5, MMP9, ITGA7, ITGA4, MMP14, HMGA2, COL8A1, LAMB1, FN1	1761	27	16792	3.53166	0.997065	0.166585	2.27105
GOTERM_BP_DIRECT	GO:0042060~wound healing	19	0.937808	0.00133076	DCBLD2, NOG, S100A8, PDGFA, TNC, COL3A1, NF1, ELK3, ITGB3, TIMP1, TGFB2, SLC11A1, SDC1, CASP3, CCL20, PECAM1, LOX, ENG, FN1	1761	80	16792	2.26468	0.998349	0.176456	2.49233
GOTERM_BP_DIRECT	GO:1902042~negative regulation of extrinsic apoptotic signaling pathway via death domain receptors	11	0.542942	0.00150053	ICAM1, CFLAR, PEA15, HMOX1, RIPK1, CASP8, SERPINE1, FADD, TMBIM1, FAS, TRADD	1761	33	16792	3.1785	0.999271	0.191427	2.80603
GOTERM_BP_DIRECT	GO:0048704~embryonic skeletal system morphogenesis	12	0.5923	0.00169473	HOXB3, EYA1, PCGF2, HOXC9, HOXA3, HOXA5, HOXA6, HOXA7, DSCAML1, ZEB1, HOXD10, MYCN	1761	39	16792	2.934	0.999714	0.207966	3.16369
GOTERM_BP_DIRECT	GO:0045071~negative regulation of viral genome replication	12	0.5923	0.00211951	PLSCR1, OASL, BST2, IFITM2, TRIM6, IFITM3, LTF, APOBEC3G, CCL5, APOBEC3F, APOBEC3C, ISG20	1761	40	16792	2.86065	0.999963	0.246894	3.94166
GOTERM_BP_DIRECT	GO:0009612~response to mechanical stimulus	15	0.740375	0.00261044	PTGER4, TNC, COL3A1, CHI3L1, RCAN1, POSTN, BDKRB2, MBD2, MMP14, CCNB1, PTCH1, IGFBP2, THBS1, ANGPT2, FOSL1	1761	59	16792	2.42428	0.999997	0.288138	4.83341
GOTERM_BP_DIRECT	GO:0002474~antigen processing and presentation of peptide antigen via MHC class I	10	0.493583	0.00276961	HLA-A, HFE, MR1, HLA-B, CALR, SEC24C, SAR1B, SEC24D, BCAP31, B2M	1761	30	16792	3.1785	0.999998	0.29611	5.12085
GOTERM_BP_DIRECT	GO:0030335~positive regulation of cell migration	33	1.62883	0.00282388	PDGFA, FAM110C, CCL5, LRRC15, IGF1R, SEMA3D, HSPA5, PDGFD, RHOD, GPNMB, THBS1, LAMB1, PIK3R1, BMP2, LYN, MMP14, MCAM, SNAI1, MYADM, RUFY3, TNFAIP6, SPAG9, SEMA6B, SEMA4G, ITGA5, F3, CD274, VEGFA, TCAF2, COL1A1, TRIP6, PLAU, ATP8A1	1761	184	16792	1.71017	0.999999	0.294496	5.21867
GOTERM_BP_DIRECT	GO:0014911~positive regulation of smooth muscle cell migration	8	0.394867	0.00310601	NOX4, HDAC4, P2RY6, NRP1, CAMK2D, POSTN, CCL5, FOXO4	1761	20	16792	3.8142	1	0.312131	5.72565
GOTERM_BP_DIRECT	GO:0051603~proteolysis involved in cellular protein catabolic process	13	0.641658	0.00325573	SCPEP1, CTSL, CTSZ, GZMA, CASP8, CTSA, CTSC, HSPA5, CTSS, CTSB, CPVL, PSMB8, PSMB9	1761	48	16792	2.58253	1	0.317952	5.99365
GOTERM_BP_DIRECT	GO:0007568~aging	30	1.48075	0.00370284	GCLC, LITAF, COL3A1, AURKB, IL15, FOXO4, GCLM, KCNMB1, GLRX2, ALDH3A1, TIMP1, GSS, BAK1, HAMP, CASP7, RGN, FBXO4, RPN2, LOXL2, NQO1, CIITA, BCL2A1, EEF2, SERPING1, MBD2, CTNNA1, SERPINF1, ADM, CTSC, IGFBP2	1761	165	16792	1.73373	1	0.34619	6.78966
GOTERM_BP_DIRECT	GO:2001238~positive regulation of extrinsic apoptotic signaling pathway	9	0.444225	0.00396956	BCL10, CAV1, HYAL2, LTBR, TNFRSF12A, RIPK1, FADD, G0S2, DEDD2	1761	26	16792	3.30075	1	0.359184	7.26148
GOTERM_BP_DIRECT	GO:0033631~cell-cell adhesion mediated by integrin	4	0.197433	0.00423768	ITGA5, NPNT, ITGB1, ADAM9	1761	4	16792	9.53549	1	0.371448	7.7335
GOTERM_BP_DIRECT	GO:0046618~drug export	4	0.197433	0.00423768	NR1I2, SLC22A18, SLC47A1, SLC47A2	1761	4	16792	9.53549	1	0.371448	7.7335
GOTERM_BP_DIRECT	GO:0007517~muscle organ development	19	0.937808	0.00458388	POU6F1, AEBP1, EVC, CTF1, FHL3, LMNA, SOX6, CD164, FOXO4, SIRT1, ZBTB42, CXCL10, LAMA2, COL6A3, ITGA7, CHD2, VAMP5, MKX, KMT5B	1761	89	16792	2.03567	1	0.388105	8.3396
GOTERM_BP_DIRECT	GO:2001237~negative regulation of extrinsic apoptotic signaling pathway	11	0.542942	0.00471853	CFLAR, ZMYND11, NRP1, GCLC, LGALS3, RIPK1, PAK5, LMNA, SGMS1, THBS1, GCLM	1761	38	16792	2.76027	1	0.390224	8.57431
GOTERM_BP_DIRECT	GO:0007160~cell-matrix adhesion	19	0.937808	0.00518197	EPDR1, NPNT, COL3A1, ITGA3, ITGA4, ITGB3, CD63, ITGB1, CD96, CD44, TSC1, TMEM8B, ITGB1BP1, FBLN5, ITGB7, ITGA7, ZYX, EMP2, ADAM9	1761	90	16792	2.01305	1	0.412462	9.37782
GOTERM_BP_DIRECT	GO:0034329~cell junction assembly	6	0.29615	0.00529495	ACTB, FBLIM1, VMP1, FLNC, FLNA, VASP	1761	12	16792	4.76775	1	0.412641	9.57269
GOTERM_BP_DIRECT	GO:0034113~heterotypic cell-cell adhesion	8	0.394867	0.0056679	ITGA5, ITGB7, CD58, ITGA7, CD2, ITGA4, ITGB3, ITGB1	1761	22	16792	3.46745	1	0.427692	10.2131
GOTERM_BP_DIRECT	GO:0071550~death-inducing signaling complex assembly	5	0.246792	0.00594989	TNFRSF1A, RIPK1, CASP8, FADD, TRADD	1761	8	16792	5.95968	1	0.436849	10.6945
GOTERM_BP_DIRECT	GO:0090005~negative regulation of establishment of protein localization to plasma membrane	5	0.246792	0.00594989	PID1, TMEM59, RHOQ, TMBIM1, LRRC15	1761	8	16792	5.95968	1	0.436849	10.6945
GOTERM_BP_DIRECT	GO:0006469~negative regulation of protein kinase activity	20	0.987167	0.00659772	LRRC4, ASPN, FLRT1, PODNL1, NF2, SOCS2, SOCS3, NF1, SOCS1, LRRC15, WWTR1, CISH, BGN, UBASH3B, ITGB1BP1, TSC2, HSPB1, RGN, GADD45A, CEACAM1	1761	99	16792	1.92636	1	0.464443	11.7912
GOTERM_BP_DIRECT	GO:0051607~defense response to virus	29	1.43139	0.00702314	PRF1, CD8A, IFITM2, IFITM3, UNC93B1, CXCL9, APOBEC3G, OAS2, APOBEC3F, APOBEC3C, CXCL10, ISG20, APOBEC3D, TRIM5, IL10RB, SPON2, MX2, ELMOD2, HYAL2, POLR3H, BST2, FADD, CD40, TRIM22, PLSCR1, OASL, TRIM34, IRF1, GBP1	1761	165	16792	1.67593	1	0.479033	12.5044
GOTERM_BP_DIRECT	GO:0051216~cartilage development	14	0.691017	0.0071357	TAPT1, HYAL2, NOG, EVC, LUM, CHI3L1, SOX6, ZEB1, TIMP1, HOXB3, HOXA3, HES5, CD44, FBXW4	1761	59	16792	2.26266	1	0.477983	12.6922
GOTERM_BP_DIRECT	GO:0055114~oxidation-reduction process	82	4.04738	0.00730262	C15ORF48, STEAP3, HCCS, LDHB, CYB5R1, LDHA, HTATIP2, CYP2S1, PTGS1, PRDX4, PDIA5, FAR2, TDO2, P4HA2, PLOD1, CFAP61, PLOD2, PLOD3, VKORC1, LOXL4, GPX8, LOXL3, GPX7, LOX, LOXL2, NQO1, LOXL1, HPD, COX15, KDM7A, CTBP2, NCF1, MICAL3, CYP2E1, MOXD1, RDH5, G6PD, JMJD1C, STEAP1, UQCRB, DEGS1, ADHFE1, HSD3B7, GLUD1, NCF1C, IFI30, KMO, PIPOX, ALDH3A1, GLRX2, P3H2, CYB561D2, P3H1, CBR1, GSTK1, FASN, KDM3B, …	1761	592	16792	1.32079	1	0.479516	12.97
GOTERM_BP_DIRECT	GO:0035904~aorta development	7	0.345508	0.00803152	AP2B1, PKD2, LOX, PLXND1, TAB1, LOXL1, SUFU	1761	18	16792	3.70825	1	0.506077	14.1732
GOTERM_BP_DIRECT	GO:0001503~ossification	17	0.839092	0.00811575	IBSP, TAPT1, TWSG1, OSTF1, THRA, PDLIM7, MMP9, MGP, ECM1, COL5A2, SLC26A2, LTF, STC1, RIPPLY2, RUNX1, EXT2, SPP1	1761	80	16792	2.02629	1	0.503452	14.3112
GOTERM_BP_DIRECT	GO:0046627~negative regulation of insulin receptor signaling pathway	9	0.444225	0.00821128	PID1, SOCS2, TSC1, ENPP1, PTPN2, SOCS3, TSC2, SOCS1, CISH	1761	29	16792	2.95929	1	0.501386	14.4675
GOTERM_BP_DIRECT	GO:0007596~blood coagulation	31	1.53011	0.00953921	GGCX, F2RL2, CAPZA2, HPS4, CAPZA1, ITGB3, CDC42, PROCR, RBSN, SERPINA5, VKORC1, FCER1G, SERPINA1, PDGFD, EHD2, ANO6, RAB27A, PLAT, LYN, AK3, ANXA5, PLAUR, F3, COL1A2, IRF1, PHF21A, COL1A1, JMJD1C, AKAP1, PROS1, PLAU	1761	184	16792	1.60652	1	0.548446	16.6122
GOTERM_BP_DIRECT	GO:1903232~melanosome assembly	4	0.197433	0.00976736	RAB32, HPS4, HPS1, RAB38	1761	5	16792	7.62839	1	0.550837	16.9755
GOTERM_BP_DIRECT	GO:0002503~peptide antigen assembly with MHC class II protein complex	4	0.197433	0.00976736	HLA-DRB1, HLA-DMB, HLA-DMA, HLA-DRA	1761	5	16792	7.62839	1	0.550837	16.9755
GOTERM_BP_DIRECT	GO:0009410~response to xenobiotic stimulus	5	0.246792	0.00982747	GSS, GCLC, SLITRK5, AHR, TIGAR	1761	9	16792	5.2975	1	0.547015	17.071
GOTERM_BP_DIRECT	GO:0070206~protein trimerization	5	0.246792	0.00982747	TRIM5, TRIM34, TRIM6, TRIM22, TRIM21	1761	9	16792	5.2975	1	0.547015	17.071
GOTERM_BP_DIRECT	GO:0006569~tryptophan catabolic process	5	0.246792	0.00982747	KYNU, TDO2, KYAT1, KMO, IDO1	1761	9	16792	5.2975	1	0.547015	17.071
GOTERM_BP_DIRECT	GO:0008360~regulation of cell shape	25	1.23396	0.010564	RHOJ, ICAM1, SHROOM3, TAOK2, WASF3, PDPN, HEXB, ANXA1, FBLIM1, RHOQ, ARHGAP18, MYL12B, MYL12A, ARHGAP15, FES, S100A13, VRK2, EPS8, CSNK1E, ITGA7, VEGFA, WDR1, MSN, ARAP3, FN1	1761	140	16792	1.70277	1	0.567252	18.2323
GOTERM_BP_DIRECT	GO:0007613~memory	14	0.691017	0.0109108	JPH3, CRTC1, ATP1A3, NTAN1, ITGA3, ASIC1, SHANK2, HRH1, EIF4EBP2, ITGA5, PAK5, RIN1, PLA2G6, PLCB1	1761	62	16792	2.15318	1	0.573137	18.7738
GOTERM_BP_DIRECT	GO:0034612~response to tumor necrosis factor	8	0.394867	0.0120866	GSS, CASP3, RIPK1, CASP8, CHI3L1, AFF3, ADAM9, GCH1	1761	25	16792	3.05136	1	0.6049	20.5846
GOTERM_BP_DIRECT	GO:0045765~regulation of angiogenesis	9	0.444225	0.0125013	WARS, HTATIP2, SP100, TNFRSF12A, HMOX1, NF1, PLXND1, GPNMB, EMP2	1761	31	16792	2.76837	1	0.611582	21.2141
GOTERM_BP_DIRECT	GO:0030855~epithelial cell differentiation	15	0.740375	0.0127799	F11R, COL4A1, LGALS3, CNN3, FZD1, TAGLN2, ANXA4, CASP6, CBR1, HNRNPH3, GSTK1, VEGFA, CTSB, PGK1, UPK2	1761	70	16792	2.04332	1	0.614035	21.6343
GOTERM_BP_DIRECT	GO:0001843~neural tube closure	16	0.789733	0.0129198	DEAF1, BCL10, NOG, SHROOM3, TEAD2, SUFU, VASP, FZD6, TGFB2, PFN1, TSC1, ADM, TMED2, IFT57, TSC2, PTCH1	1761	77	16792	1.9814	1	0.612452	21.8445
GOTERM_BP_DIRECT	GO:0010951~negative regulation of endopeptidase activity	22	1.08588	0.014047	CAST, BST2, LXN, CD109, SERPING1, PTTG1, SERPINH1, TIMP1, SERPINB6, CARD16, SERPINF1, SERPINB8, SERPINA5, COL6A3, PI3, SERPINE1, CSTB, SERPINA3, SERPINB1, SERPINA1, CSTA, PROS1	1761	121	16792	1.73373	1	0.63789	23.5188
GOTERM_BP_DIRECT	GO:0097190~apoptotic signaling pathway	15	0.740375	0.0144278	CAV1, LY96, CD3E, TNFRSF14, FADD, CD40, BAK1, TNFRSF11B, CASP3, RIPK1, CASP8, TICAM2, DAP, FAS, CD5	1761	71	16792	2.01454	1	0.642351	24.0768
GOTERM_BP_DIRECT	GO:0006915~apoptotic process	77	3.80059	0.014642	STEAP3, HTATIP2, NUAK2, S100A8, HIP1R, S100A9, TNFSF14, SGMS1, CXCR3, SHF, PDCD4, KCNIP3, CASP6, JADE1, CASP3, CASP4, MYD88, UNC5A, CASP7, CASP8, PAK5, RALB, FAS, DAP, CASP1, BCL7B, BCL10, LTBR, NCF1, GZMA, FADD, GZMH, BCL2L12, TOX3, AHR, ELMO1, CLIC4, RIPK1, TNFAIP8, CTSC, PPP1R15A, GADD45A, NEK6, C3ORF38, PHLPP1, PRF1, UBE2Z, KMT2A, TMEM214, LITAF, MYDGF, ADAMTSL4, GPR65, STK17A, GLRX2, PEA15, …	1761	567	16792	1.29494	1	0.64244	24.3888
GOTERM_BP_DIRECT	GO:0042542~response to hydrogen peroxide	12	0.5923	0.014985	BAK1, LDHA, CASP3, SDC1, HMOX1, EEF2, COL1A1, SIRT1, FOSL1, GLRX2, ADAM9, SOD2	1761	51	16792	2.24364	1	0.645728	24.8862
GOTERM_BP_DIRECT	GO:0035455~response to interferon-alpha	5	0.246792	0.0150353	LAMP3, BST2, IFITM2, IFITM3, MX2	1761	10	16792	4.76775	1	0.641754	24.9588
GOTERM_BP_DIRECT	GO:2000406~positive regulation of T cell migration	5	0.246792	0.0150353	CCL20, TNFRSF14, ITGA4, CCL5, CXCL10	1761	10	16792	4.76775	1	0.641754	24.9588
GOTERM_BP_DIRECT	GO:0032060~bleb assembly	5	0.246792	0.0150353	EMP3, PMP22, EMP2, ANO6, EMP1	1761	10	16792	4.76775	1	0.641754	24.9588
GOTERM_BP_DIRECT	GO:0006027~glycosaminoglycan catabolic process	8	0.394867	0.0150771	GNS, HYAL2, SDC1, HPSE2, GUSB, HSPG2, FUCA1, GLB1	1761	26	16792	2.934	1	0.637639	25.0192
GOTERM_BP_DIRECT	GO:0003007~heart morphogenesis	9	0.444225	0.0151747	CHD7, ZMIZ1, VEGFA, PTCH1, FKBP1A, TAB1, NKX2-5, COL5A1, TGFB2	1761	32	16792	2.68186	1	0.634956	25.1598
GOTERM_BP_DIRECT	GO:0030214~hyaluronan catabolic process	6	0.29615	0.0153737	HYAL2, CD44, HEXA, GUSB, HEXB, SLC9A1	1761	15	16792	3.8142	1	0.634781	25.446
GOTERM_BP_DIRECT	GO:0006488~dolichol-linked oligosaccharide biosynthetic process	6	0.29615	0.0153737	ALG1, ALG2, ALG3, DPAGT1, PQLC3, ALG14	1761	15	16792	3.8142	1	0.634781	25.446
GOTERM_BP_DIRECT	GO:0001953~negative regulation of cell-matrix adhesion	6	0.29615	0.0153737	NF2, NF1, HOXA7, POSTN, THBS1, PIK3R1	1761	15	16792	3.8142	1	0.634781	25.446
GOTERM_BP_DIRECT	GO:0070373~negative regulation of ERK1 and ERK2 cascade	13	0.641658	0.015684	LIF, SPRY2, SPRY1, EIF3A, TBC1D10C, DUSP26, LYN, PTPN2, ITGB1BP1, NDRG2, SPRY4, GBP1, DUSP6	1761	58	16792	2.13727	1	0.637253	25.8901
GOTERM_BP_DIRECT	GO:0030168~platelet activation	21	1.03653	0.0159136	F2RL2, RAP2B, C1GALT1C1, VAV3, LYN, PDPN, COL3A1, ACTN1, ITGB3, CD40, FLNA, FZD6, PLSCR1, RAC2, SAA1, LCK, COL1A2, FCER1G, COL1A1, PIK3R1, LCP2	1761	115	16792	1.74126	1	0.637768	26.217
GOTERM_BP_DIRECT	GO:0030036~actin cytoskeleton organization	23	1.13524	0.0160628	GAS2L3, RHOJ, BCR, PLEK2, TAOK2, PDLIM7, NUAK2, NF2, WASF3, PDGFA, NF1, FHL3, SPIRE1, TMSB10, ARPC5, PALLD, ELMO1, CDC42, PFN1, RAC2, RAC3, OPHN1, CAP1	1761	130	16792	1.68705	1	0.636422	26.4288
GOTERM_BP_DIRECT	GO:0006687~glycosphingolipid metabolic process	11	0.542942	0.0162381	ARSD, GLA, HEXA, HEXB, SUMF1, ARSJ, ARSK, CTSA, SMPD3, GLB1, NEU4	1761	45	16792	2.3309	1	0.6357	26.6768
GOTERM_BP_DIRECT	GO:0019221~cytokine-mediated signaling pathway	23	1.13524	0.0174547	LRRC4, ASPN, PLP2, FLRT1, IL2RB, PODNL1, SOCS2, SOCS3, SOCS1, FKBP1A, IL17RC, LRRC15, CISH, IRAK4, TNFRSF1A, BGN, MYD88, IL10RB, CLCF1, F3, CCR2, IL13RA1, IL13RA2	1761	131	16792	1.67417	1	0.6578	28.3766
GOTERM_BP_DIRECT	GO:0042127~regulation of cell proliferation	30	1.48075	0.0177996	SAT1, TNC, PTGS1, CXCL9, HOXD13, FES, CXCL11, LGR5, RPA3, CXCL10, TNFRSF1A, TNFRSF11B, PTK6, PKD2, FAS, TES, ITK, LTBR, ANXA1, S100A11, TNFRSF14, CD40, MBD2, SIRT1, TNFRSF10C, TFRC, LCK, TNK2, ENG, PLAU	1761	185	16792	1.5463	1	0.660426	28.8515
GOTERM_BP_DIRECT	GO:0042730~fibrinolysis	7	0.345508	0.0178692	PLAT, SERPINE1, SERPING1, PROS1, PLAU, ANXA2, PLAUR	1761	21	16792	3.1785	1	0.657314	28.947
GOTERM_BP_DIRECT	GO:0031954~positive regulation of protein autophosphorylation	7	0.345508	0.0178692	RAP2B, RAP2A, TOM1L1, PDGFA, VEGFA, PDGFD, GPNMB	1761	21	16792	3.1785	1	0.657314	28.947
GOTERM_BP_DIRECT	GO:0019835~cytolysis	7	0.345508	0.0178692	PRF1, BAK1, APOL1, GZMA, GSDMD, LYZ, GZMH	1761	21	16792	3.1785	1	0.657314	28.947
GOTERM_BP_DIRECT	GO:0048844~artery morphogenesis	7	0.345508	0.0178692	HOXA1, NRP1, SMAD7, ZMIZ1, VEGFA, NF1, ENG	1761	21	16792	3.1785	1	0.657314	28.947
GOTERM_BP_DIRECT	GO:0001765~membrane raft assembly	4	0.197433	0.0180189	FLOT2, S100A10, EMP2, ANXA2	1761	6	16792	6.35699	1	0.6559	29.152
GOTERM_BP_DIRECT	GO:0032964~collagen biosynthetic process	4	0.197433	0.0180189	COL1A1, ADAMTS3, SERPINH1, COL5A1	1761	6	16792	6.35699	1	0.6559	29.152
GOTERM_BP_DIRECT	GO:0030031~cell projection assembly	4	0.197433	0.0180189	RAC2, RAC3, PDGFA, PARVB	1761	6	16792	6.35699	1	0.6559	29.152
GOTERM_BP_DIRECT	GO:0030816~positive regulation of cAMP metabolic process	4	0.197433	0.0180189	CXCL9, CXCR3, CXCL11, CXCL10	1761	6	16792	6.35699	1	0.6559	29.152
GOTERM_BP_DIRECT	GO:0009952~anterior/posterior pattern specification	16	0.789733	0.0180739	TSHZ1, KMT2A, HOXD13, HOXD10, HOXB3, HOXC6, HOXC10, ACVR2B, HOXC8, PCGF2, HOXC9, HOXA3, HOXA5, HOXA6, HOXA7, HIPK2	1761	80	16792	1.9071	1	0.652579	29.2272
GOTERM_BP_DIRECT	GO:0008285~negative regulation of cell proliferation	56	2.76407	0.0182896	RARRES1, E2F7, IGFBP7, FGFRL1, ZEB1, SKAP2, MXI1, FOXO4, TGFB2, WARS, SPRY2, BAK1, SPRY1, BRD7, DLG5, FOSL1, GTPBP4, CTBP2, LYN, DLL1, CD164, SSTR5, SSTR2, SIRPG, ADM, SSTR1, ITGB1BP1, PMP22, EMP3, KMT2A, TFAP4, ABI1, P3H2, LIF, P3H1, VDR, PKD2, GPNMB, TES, NOX4, BMP2, NF2, JARID2, PTPN2, S100A11, SMYD2, TAX1BP3, CDKN3, SOD2, HDAC4, ATF5, TSC1, SFRP4, TSC2, IRF1, FABP7	1761	396	16792	1.34845	1	0.652577	29.5212
GOTERM_BP_DIRECT	GO:0002224~toll-like receptor signaling pathway	8	0.394867	0.0185582	IRAK4, IRAK2, CTSL, BCL10, MYD88, UNC93B1, CTSS, CTSB	1761	27	16792	2.82533	1	0.653636	29.8859
GOTERM_BP_DIRECT	GO:0055007~cardiac muscle cell differentiation	8	0.394867	0.0185582	NOX4, BMP2, TSC1, SOX6, CALR, NKX2-5, ITGB1, SLC9A1	1761	27	16792	2.82533	1	0.653636	29.8859
GOTERM_BP_DIRECT	GO:0045087~innate immune response	60	2.9615	0.0187729	KLRC2, S100A8, ELF4, CAPZA2, CAPZA1, S100A9, APOBEC3G, FES, APOBEC3F, APOBEC3C, B2M, APOBEC3D, TRIM5, SH2D1A, CASP4, MYD88, TRIM8, SAA1, ANG, IL1RAP, TICAM2, CFI, SPON2, MX2, RPS27A, BCL10, LYN, BST2, LY96, NCF1, SERPING1, FADD, HLA-B, LCK, TREM1, RNF135, CLEC5A, GSDMD, UNC93B1, C1R, C1S, IRAK4, PTK6, FCER1G, C2, MR1, PTX3, CD6, TBKBP1, ITK, POLR3H, LGALS3, SLAMF6, ANXA1, SLAMF1, TRIM21, APOL1, C…	1761	430	16792	1.33053	1	0.653605	30.176
GOTERM_BP_DIRECT	GO:0007166~cell surface receptor signaling pathway	41	2.02369	0.0193705	CD101, PRLHR, CD8A, CTF1, CD247, CXCR3, BDKRB2, CD151, VIPR2, CXCL10, IL17D, MYD88, CLCF1, CASP8, CD2, IL13RA1, IFNGR2, ADGRE1, CD3G, ADGRE2, GPR157, IL2RA, CD3D, MADD, LY96, CD3E, ADGRE5, MET, ANXA1, TNFRSF14, FADD, BIRC3, TSPAN17, DOK1, CCR5, SSTR1, CD274, GFRA1, TNK2, ADGRL1, PIP4K2B	1761	274	16792	1.42684	1	0.660974	30.9776
GOTERM_BP_DIRECT	GO:0016032~viral process	44	2.17177	0.0200022	USP7, ZMYND11, HTATIP2, CRTC1, BTRC, VIM, CD247, ABI1, KIN, SF3B2, TNFRSF1A, VRK2, GBF1, CUL7, CD93, KRT7, IL2RG, NUP37, SHC1, ZYX, GFI1, TRAM1, PIK3R1, SATB1, CFLAR, IL2RB, LTBR, SP100, LYN, CREBBP, HLA-A, HLA-B, SIRT1, HNRNPA1, PSMB8, BICD1, PSMB9, FCGR2B, ULBP3, PSMC2, CCR2, LCK, TSC2, HLA-DRA	1761	299	16792	1.40322	1	0.668661	31.8154
GOTERM_BP_DIRECT	GO:0007249~I-kappaB kinase/NF-kappaB signaling	13	0.641658	0.020269	IRAK2, BCL10, TNFRSF1A, LY96, RIPK1, TICAM2, BCL3, TIFA, BIRC3, TAB1, RPS27A, NFKBIL1, TRADD	1761	60	16792	2.06602	1	0.669425	32.1664
GOTERM_BP_DIRECT	GO:0016064~immunoglobulin mediated immune response	5	0.246792	0.0216966	BCL10, MYD88, FCER1G, CD74, IL13RA2	1761	11	16792	4.33431	1	0.690429	34.0155
GOTERM_BP_DIRECT	GO:0001886~endothelial cell morphogenesis	5	0.246792	0.0216966	CLIC4, PLOD3, PECAM1, MET, STC1	1761	11	16792	4.33431	1	0.690429	34.0155
GOTERM_BP_DIRECT	GO:0001837~epithelial to mesenchymal transition	9	0.444225	0.0217213	S100A4, BMP2, NOG, CUL7, LOXL3, HMGA2, LOXL2, SNAI1, TGFB2	1761	34	16792	2.5241	1	0.686834	34.0471
GOTERM_BP_DIRECT	GO:0032956~regulation of actin cytoskeleton organization	11	0.542942	0.021771	CDK5R1, TWF2, BST2, PDGFA, HIP1R, ARHGAP18, RHOQ, RICTOR, CLASP2, SH3BGRL3, TGFB2	1761	47	16792	2.23171	1	0.683697	34.1105
GOTERM_BP_DIRECT	GO:0031532~actin cytoskeleton reorganization	11	0.542942	0.021771	MICALL2, RAP2A, EPS8, S100A9, ANXA1, GPR65, BRSK2, SHC1, RICTOR, PARVB, FLNA	1761	47	16792	2.23171	1	0.683697	34.1105
GOTERM_BP_DIRECT	GO:0001649~osteoblast differentiation	19	0.937808	0.022396	IBSP, BMP2, NOG, GTPBP4, TNC, NF1, MRC2, HIRA, WWTR1, SNAI1, SOX8, TPM4, SHOX2, PSMC2, BCAP29, FASN, COL1A1, GPNMB, SPP1	1761	104	16792	1.74206	1	0.690173	34.9039
GOTERM_BP_DIRECT	GO:0035666~TRIF-dependent toll-like receptor signaling pathway	8	0.394867	0.022566	IKBKE, LY96, RIPK1, CASP8, TICAM2, FADD, BIRC3, RPS27A	1761	28	16792	2.72443	1	0.689067	35.1181
GOTERM_BP_DIRECT	GO:0050690~regulation of defense response to virus by virus	8	0.394867	0.022566	AP1S3, AP2B1, AP2S1, CD247, LCK, HLA-A, ELMO1, B2M	1761	28	16792	2.72443	1	0.689067	35.1181
GOTERM_BP_DIRECT	GO:0048839~inner ear development	10	0.493583	0.0237747	EYA4, HOXA1, BMP2, CXCL14, MPV17, PCDH15, DLL1, SLC25A27, LGR5, TGFB2	1761	41	16792	2.32573	1	0.70434	36.622
GOTERM_BP_DIRECT	GO:0022617~extracellular matrix disassembly	15	0.740375	0.0252294	CAPNS1, MMP9, HSPG2, KIF9, CTSS, MMP14, TIMP1, MMP11, CTSL, CD44, CAPG, LAMC1, ENG, SPP1, FN1	1761	76	16792	1.882	1	0.722125	38.3883
GOTERM_BP_DIRECT	GO:0050918~positive chemotaxis	9	0.444225	0.0256483	NRP1, LGALS3, SAA2, SAA1, TSC2, VEGFA, MET, CCL5, GPNMB	1761	35	16792	2.45198	1	0.724371	38.8881
GOTERM_BP_DIRECT	GO:0042113~B cell activation	8	0.394867	0.0271334	HDAC5, HDAC4, BST2, CASP8, CHRNA4, BANK1, CD40, SKAP2	1761	29	16792	2.63048	1	0.740872	40.6297
GOTERM_BP_DIRECT	GO:0050766~positive regulation of phagocytosis	8	0.394867	0.0271334	SLC11A1, TUB, BCR, FCER1G, LMAN2, CALR, PTX3, RAB27A	1761	29	16792	2.63048	1	0.740872	40.6297
GOTERM_BP_DIRECT	GO:0035335~peptidyl-tyrosine dephosphorylation	18	0.88845	0.0278195	PTPN7, PTPN9, PTPN2, SSH3, DUSP23, DUSP10, PTPN22, PTPRS, PTPRT, CDKN3, PTPN12, DUSP5, EYA4, EYA1, DUSP26, UBASH3B, DUSP9, DUSP6	1761	99	16792	1.73373	1	0.746166	41.4182
GOTERM_BP_DIRECT	GO:0001501~skeletal system development	23	1.13524	0.0278913	NOG, BMP2, AEBP1, EVC, MMP9, COL3A1, HEXB, FGFRL1, DLL3, HOXD13, EN1, POSTN, COL5A2, SUFU, TGFB2, HOXC10, SHOX2, VDR, HDAC4, TNFRSF11B, CHD7, COL1A2, COL1A1	1761	137	16792	1.60085	1	0.743575	41.5002
GOTERM_BP_DIRECT	GO:0045454~cell redox homeostasis	15	0.740375	0.0279649	P4HB, GCLC, NCF1, PRDX4, PDIA6, PDIA5, PDIA4, GLRX2, ERP44, SLC11A1, TXNDC15, TXNDC5, LTF, SH3BGRL3, GLRX	1761	77	16792	1.85756	1	0.741031	41.584
GOTERM_BP_DIRECT	GO:0045892~negative regulation of transcription, DNA-templated	67	3.30701	0.0279997	THRA, HMX1, RSF1, BTRC, CTCF, ZEB1, PDCD4, CRY2, TRIM6, ATP8B1, BRD7, ZNF540, PATZ1, LOXL3, DAP, LRRFIP1, ATOH8, BCL7A, LOXL2, PLCB1, CCAR2, DEDD2, CIITA, SP100, CTBP2, LDB1, MTA3, ZNF91, RUNX1T1, ZHX2, DEPDC1, HMGA2, MBD2, AHR, DEAF1, CDK5R1, GCLC, ZNF552, TFAP4, ELK3, CALR, SOX8, ZBTB18, VDR, HIC2, CHD8, HOXA7, POU2F1, BCL3, ZNF425, GFI1, RUNX1, NKX2-5, KAT8, BMP2, JARID2, FZD1, SIRT1, HDAC5, H…	1761	499	16792	1.28032	1	0.738022	41.6237
GOTERM_BP_DIRECT	GO:0051099~positive regulation of binding	4	0.197433	0.0291006	PON1, S100A10, DPH3, ANXA2	1761	7	16792	5.44885	1	0.748277	42.8642
GOTERM_BP_DIRECT	GO:0019441~tryptophan catabolic process to kynurenine	4	0.197433	0.0291006	KYNU, TDO2, KMO, IDO1	1761	7	16792	5.44885	1	0.748277	42.8642
GOTERM_BP_DIRECT	GO:0042518~negative regulation of tyrosine phosphorylation of Stat3 protein	4	0.197433	0.0291006	NF2, PTPN2, SOCS3, SOCS1	1761	7	16792	5.44885	1	0.748277	42.8642
GOTERM_BP_DIRECT	GO:0045869~negative regulation of single stranded viral RNA replication via double stranded DNA intermediate	4	0.197433	0.0291006	APOBEC3G, HMGA2, APOBEC3F, APOBEC3D	1761	7	16792	5.44885	1	0.748277	42.8642
GOTERM_BP_DIRECT	GO:0046598~positive regulation of viral entry into host cell	4	0.197433	0.0291006	P4HB, TRIM38, LGALS1, TRIM21	1761	7	16792	5.44885	1	0.748277	42.8642
GOTERM_BP_DIRECT	GO:1900121~negative regulation of receptor binding	4	0.197433	0.0291006	CRTAC1, HFE, ANXA2, B2M	1761	7	16792	5.44885	1	0.748277	42.8642
GOTERM_BP_DIRECT	GO:0010939~regulation of necrotic cell death	5	0.246792	0.0298974	RIPK1, CASP8, BIRC3, RPS27A, TRADD	1761	12	16792	3.97312	1	0.754421	43.7464
GOTERM_BP_DIRECT	GO:0032693~negative regulation of interleukin-10 production	5	0.246792	0.0298974	CD274, PRG2, DLL1, IDO1, PDCD1LG2	1761	12	16792	3.97312	1	0.754421	43.7464
GOTERM_BP_DIRECT	GO:0043206~extracellular fibril organization	5	0.246792	0.0298974	LTBP2, COL3A1, FKBP1A, ADAMTS3, COL5A1	1761	12	16792	3.97312	1	0.754421	43.7464
GOTERM_BP_DIRECT	GO:0010447~response to acidic pH	5	0.246792	0.0298974	SERPINF1, GPR65, ASIC1, CTSS, SLC9A1	1761	12	16792	3.97312	1	0.754421	43.7464
GOTERM_BP_DIRECT	GO:0043950~positive regulation of cAMP-mediated signaling	5	0.246792	0.0298974	PTGIR, CXCL9, CXCR3, CXCL11, CXCL10	1761	12	16792	3.97312	1	0.754421	43.7464
GOTERM_BP_DIRECT	GO:0042512~negative regulation of tyrosine phosphorylation of Stat1 protein	3	0.148075	0.0306405	PTPN2, SOCS3, SOCS1	1761	3	16792	9.53549	1	0.759702	44.5575
GOTERM_BP_DIRECT	GO:0001787~natural killer cell proliferation	3	0.148075	0.0306405	ELF4, SLAMF6, SLAMF1	1761	3	16792	9.53549	1	0.759702	44.5575
GOTERM_BP_DIRECT	GO:0002685~regulation of leukocyte migration	3	0.148075	0.0306405	ANXA1, PTPN22, CXCR3	1761	3	16792	9.53549	1	0.759702	44.5575
GOTERM_BP_DIRECT	GO:0072718~response to cisplatin	3	0.148075	0.0306405	NUCB1, KDM3B, HCN3	1761	3	16792	9.53549	1	0.759702	44.5575
GOTERM_BP_DIRECT	GO:0042524~negative regulation of tyrosine phosphorylation of Stat5 protein	3	0.148075	0.0306405	CAV1, NF2, PTPN2	1761	3	16792	9.53549	1	0.759702	44.5575
GOTERM_BP_DIRECT	GO:0044344~cellular response to fibroblast growth factor stimulus	8	0.394867	0.0322901	HYAL2, GCLC, CD44, ITGB1BP1, POSTN, COL1A1, CCL5, GCLM	1761	30	16792	2.5428	1	0.774566	46.3187
GOTERM_BP_DIRECT	GO:0055072~iron ion homeostasis	8	0.394867	0.0322901	STEAP3, SLC11A1, HMOX1, HFE, STEAP1, FTL, SOD2, B2M	1761	30	16792	2.5428	1	0.774566	46.3187
GOTERM_BP_DIRECT	GO:0030217~T cell differentiation	8	0.394867	0.0322901	CHD7, CD3D, PTPN2, GPR18, LCK, PTPN22, PATZ1, RHOH	1761	30	16792	2.5428	1	0.774566	46.3187
GOTERM_BP_DIRECT	GO:0060337~type I interferon signaling pathway	13	0.641658	0.0323148	SP100, BST2, IFITM2, IFITM3, HLA-A, OAS2, HLA-B, PSMB8, ISG20, OASL, IRF1, XAF1, MX2	1761	64	16792	1.9369	1	0.771668	46.3447
GOTERM_BP_DIRECT	GO:0007157~heterophilic cell-cell adhesion via plasma membrane cell adhesion molecules	11	0.542942	0.0324605	ALCAM, ICAM1, AMIGO2, CRTAM, CBLN1, ITGA5, SMAGP, NECTIN2, ADGRL1, CD164, CD6	1761	50	16792	2.09781	1	0.770071	46.4975
GOTERM_BP_DIRECT	GO:0050870~positive regulation of T cell activation	6	0.29615	0.0336794	BCL10, SIRPG, CCR2, LCK, HLA-DPA1, HLA-DPB1	1761	18	16792	3.1785	1	0.779562	47.7607
GOTERM_BP_DIRECT	GO:0034605~cellular response to heat	9	0.444225	0.0349296	ARPP21, STAC, LYN, HMOX1, NF1, HSPA6, THBS1, MYOF, CXCL10	1761	37	16792	2.31944	1	0.788813	49.027
GOTERM_BP_DIRECT	GO:0061077~chaperone-mediated protein folding	9	0.444225	0.0349296	P3H1, FKBP9, TOR1A, FKBP9P1, FKBP1A, PDIA4, CALR, FKBP10, FKBP11	1761	37	16792	2.31944	1	0.788813	49.027
GOTERM_BP_DIRECT	GO:0001558~regulation of cell growth	15	0.740375	0.0374746	TAOK2, SOCS2, IGFBP7, ESM1, CISH, RAB33B, WISP1, TFRC, FBLN5, H2AFY2, CAMK2D, HTRA3, IGFBP2, CEACAM1, NET1	1761	80	16792	1.7879	1	0.808995	51.5153
GOTERM_BP_DIRECT	GO:0007264~small GTPase mediated signal transduction	36	1.7769	0.0379946	RHOJ, RALGPS1, RAB5B, RAB3D, ARHGAP18, RHOQ, RUNDC3A, RAB42, CDC42, RAC2, DIRAS3, RAC3, HMOX1, RASL10A, IFT22, RHOC, RHOD, RAB27A, RHOH, ARL1, RAP2A, VAV3, ARL9, SRPRB, RAB33B, ARL3, RAB32, ARHGAP32, RAB18, RAB36, RAB34, ARF4, RAP1B, TNK2, RAB38, ARL4C	1761	246	16792	1.39544	1	0.810598	52.0093
GOTERM_BP_DIRECT	GO:0051056~regulation of small GTPase mediated signal transduction	22	1.08588	0.0393159	RHOJ, BCR, VAV3, RHOQ, ARHGAP18, ARHGAP29, ARHGAP15, CDC42, RALGAPA1, ARHGAP32, RAC2, RAC3, SYDE1, TSC2, SRGAP3, OPHN1, RHOC, RHOD, ARAP3, ARHGDIB, RHOH, NET1	1761	134	16792	1.56553	1	0.818713	53.2433
GOTERM_BP_DIRECT	GO:0050901~leukocyte tethering or rolling	5	0.246792	0.0396875	PODXL2, ITGB7, ITGA4, GCNT1, ITGB1	1761	13	16792	3.6675	1	0.818958	53.5849
GOTERM_BP_DIRECT	GO:1902166~negative regulation of intrinsic apoptotic signaling pathway in response to DNA damage by p53 class mediator	5	0.246792	0.0396875	CD44, ELL3, BCL2L12, SIRT1, CD74	1761	13	16792	3.6675	1	0.818958	53.5849
GOTERM_BP_DIRECT	GO:0001817~regulation of cytokine production	5	0.246792	0.0396875	F11R, LITAF, LYN, LTF, IQGAP1	1761	13	16792	3.6675	1	0.818958	53.5849
GOTERM_BP_DIRECT	GO:0097296~activation of cysteine-type endopeptidase activity involved in apoptotic signaling pathway	5	0.246792	0.0396875	RIPK1, CASP8, FADD, FAS, TRADD	1761	13	16792	3.6675	1	0.818958	53.5849
GOTERM_BP_DIRECT	GO:0048712~negative regulation of astrocyte differentiation	5	0.246792	0.0396875	NOG, HES5, NF1, HMGA2, MYCN	1761	13	16792	3.6675	1	0.818958	53.5849
GOTERM_BP_DIRECT	GO:0042994~cytoplasmic sequestering of transcription factor	5	0.246792	0.0396875	THRA, PKD2, MXI1, SUFU, NFKBIL1	1761	13	16792	3.6675	1	0.818958	53.5849
GOTERM_BP_DIRECT	GO:0005975~carbohydrate metabolic process	27	1.33268	0.0403291	GALNT3, LDHB, LDHA, FUT9, GLB1L, ADPGK, FGGY, HEXA, HEXB, GALNT4, GLB1, GALM, HPSE2, NAGA, MGAT4B, HYAL2, GUSB, MGAT4C, CHI3L1, CHST2, CHI3L2, FUCA2, PGM2, GLA, PYGL, CHST6, ALDH2	1761	174	16792	1.47965	1	0.821314	54.1692
GOTERM_BP_DIRECT	GO:0002040~sprouting angiogenesis	7	0.345508	0.0406735	CDC42, NRP1, E2F7, ESM1, THBS1, LOXL2, ENG	1761	25	16792	2.66994	1	0.821321	54.4799
GOTERM_BP_DIRECT	GO:0036498~IRE1-mediated unfolded protein response	12	0.5923	0.0408514	KDELR3, CUL7, MYDGF, LMNA, PDIA6, SRPRA, SHC1, PDIA5, SRPRB, HSPA5, WIPI1, SEC61A1	1761	59	16792	1.93942	1	0.820049	54.6396
GOTERM_BP_DIRECT	GO:0007169~transmembrane receptor protein tyrosine kinase signaling pathway	17	0.839092	0.0409914	CNKSR1, ITK, LYN, CD8A, CD3E, MET, ABI1, PTPRT, BDKRB2, TRAT1, DOK1, IGF1R, PTK6, LCK, TNK2, SHC2, LCP2	1761	96	16792	1.68858	1	0.818497	54.7649
GOTERM_BP_DIRECT	GO:0071363~cellular response to growth factor stimulus	10	0.493583	0.0412782	IBSP, PFN1, PLK5, TWF2, RIPK1, TGIF1, SHC1, THBS1, ANGPT2, EHD4	1761	45	16792	2.119	1	0.818089	55.0206
GOTERM_BP_DIRECT	GO:0050767~regulation of neurogenesis	6	0.29615	0.041881	HOXB3, ASCL2, CHD7, HES5, TNR, DLL1	1761	19	16792	3.01121	1	0.820082	55.5537
GOTERM_BP_DIRECT	GO:0010529~negative regulation of transposition	4	0.197433	0.0429911	APOBEC3G, APOBEC3F, APOBEC3C, APOBEC3D	1761	8	16792	4.76775	1	0.825734	56.5196
GOTERM_BP_DIRECT	GO:0014909~smooth muscle cell migration	4	0.197433	0.0429911	PLAT, ARPC5, ITGB3, PLAU	1761	8	16792	4.76775	1	0.825734	56.5196
GOTERM_BP_DIRECT	GO:0019064~fusion of virus membrane with host plasma membrane	4	0.197433	0.0429911	HYAL2, CCR5, PPIA, NECTIN2	1761	8	16792	4.76775	1	0.825734	56.5196
GOTERM_BP_DIRECT	GO:0045576~mast cell activation	4	0.197433	0.0429911	CD48, FCER1G, LCP2, RHOH	1761	8	16792	4.76775	1	0.825734	56.5196
GOTERM_BP_DIRECT	GO:0050848~regulation of calcium-mediated signaling	4	0.197433	0.0429911	TMBIM4, RGN, TMEM100, GBP1	1761	8	16792	4.76775	1	0.825734	56.5196
GOTERM_BP_DIRECT	GO:1900026~positive regulation of substrate adhesion-dependent cell spreading	8	0.394867	0.0444702	CDC42, RAC3, ARPC2, S100A10, CALR, MYADM, FLNA, NET1	1761	32	16792	2.38387	1	0.833681	57.7758
GOTERM_BP_DIRECT	GO:0001974~blood vessel remodeling	8	0.394867	0.0444702	LIF, BAK1, ACVR2B, CHD7, BGN, HOXA3, CCR2, TGFB2	1761	32	16792	2.38387	1	0.833681	57.7758
GOTERM_BP_DIRECT	GO:0043433~negative regulation of sequence-specific DNA binding transcription factor activity	12	0.5923	0.0454719	HDAC4, TAF3, SP100, SMAD7, BTRC, HMOX1, SFRP4, PTCH1, SIRT1, FLNA, SUFU, FZD6	1761	60	16792	1.9071	1	0.838021	58.6069
GOTERM_BP_DIRECT	GO:0042102~positive regulation of T cell proliferation	12	0.5923	0.0454719	TFRC, CD3E, CD274, ANXA1, CD276, HLA-DPA1, IL15, HLA-DPB1, HLA-DMB, CCL5, CD6, PDCD1LG2	1761	60	16792	1.9071	1	0.838021	58.6069
GOTERM_BP_DIRECT	GO:0006888~ER to Golgi vesicle-mediated transport	25	1.23396	0.0456031	COPZ2, ARFGAP2, BET1, LMAN2, GBF1, TMED2, BCAP29, SERPINA1, SAR1B, DYNC1H1, SEC24C, SEC24D, KDELR1, TEX261, CTSZ, TMED9, ERGIC1, BCAP31, CNIH4, ARF4, MCFD2, SPTBN2, CTSC, PROS1, SPTAN1	1761	160	16792	1.48992	1	0.8365	58.7146
GOTERM_BP_DIRECT	GO:0050890~cognition	9	0.444225	0.046248	HOXA1, MAGT1, DGCR2, CHD7, NF1, CHRNA4, SOBP, CUX2, HLA-DRA	1761	39	16792	2.2005	1	0.838374	59.2402
GOTERM_BP_DIRECT	GO:0032729~positive regulation of interferon-gamma production	10	0.493583	0.0467322	SLC11A1, CD3E, CCR2, TICAM2, HLA-A, SLAMF6, BCL3, FADD, HLA-DPA1, HLA-DPB1	1761	46	16792	2.07293	1	0.839168	59.6306
GOTERM_BP_DIRECT	GO:0043086~negative regulation of catalytic activity	14	0.691017	0.0469262	PHACTR3, IL7, APOC2, PPP1R10, TMBIM1, ANXA5, ANXA4, ANXA2, ANXA2P2, FRY, TIMP1, OAZ1, NQO1, CCAR2	1761	75	16792	1.77996	1	0.83809	59.786
GOTERM_BP_DIRECT	GO:0034976~response to endoplasmic reticulum stress	14	0.691017	0.0469262	P4HB, ERP27, PDIA6, PDIA5, EEF2, PDIA4, ERP44, TXNDC5, PLA2G6, THBS1, FAM129A, PPP1R15A, PIK3R1, SCAMP5	1761	75	16792	1.77996	1	0.83809	59.786
GOTERM_BP_DIRECT	GO:0006919~activation of cysteine-type endopeptidase activity involved in apoptotic process	15	0.740375	0.0490988	S100A8, HIP1R, S100A9, MUL1, FADD, TRADD, CASP3, F3, RIPK1, IFT57, LCK, CASP8, DAP, FAS, CASP1	1761	83	16792	1.72328	1	0.849271	61.4884
GOTERM_BP_DIRECT	GO:2000353~positive regulation of endothelial cell apoptotic process	5	0.246792	0.0510827	CD248, ECSCR, CD40, THBS1, ANO6	1761	14	16792	3.40553	1	0.858505	62.9831
GOTERM_BP_DIRECT	GO:0051016~barbed-end actin filament capping	5	0.246792	0.0510827	TWF2, EPS8, CAPZA2, CAPZA1, CAPG	1761	14	16792	3.40553	1	0.858505	62.9831
GOTERM_BP_DIRECT	GO:0048665~neuron fate specification	5	0.246792	0.0510827	EYA1, GSX2, DMRTA2, DLL1, EHMT2	1761	14	16792	3.40553	1	0.858505	62.9831
GOTERM_BP_DIRECT	GO:2000377~regulation of reactive oxygen species metabolic process	6	0.29615	0.0511827	PID1, PDK3, RIPK1, ARF4, MPV17, STK17A	1761	20	16792	2.86065	1	0.856919	63.0569
GOTERM_BP_DIRECT	GO:0030509~BMP signaling pathway	14	0.691017	0.0514034	TWSG1, BMP2, NOG, SLC33A1, SMAD7, HFE, FSTL1, RGMB, ACVR2B, TMEM100, NKX2-5, ENG, FAM83G, LRP4	1761	76	16792	1.75654	1	0.856015	63.2194
GOTERM_BP_DIRECT	GO:0007229~integrin-mediated signaling pathway	17	0.839092	0.0521553	IBSP, VAV3, COL3A1, ITGA3, ITGA4, ITGB3, ITGB1, ITGA5, ITGB1BP1, ITGB7, ITGA7, FCER1G, ZYX, ADAMTS3, ADAM12, CEACAM1, ADAM9	1761	99	16792	1.63741	1	0.858048	63.7681
GOTERM_BP_DIRECT	GO:0009653~anatomical structure morphogenesis	16	0.789733	0.0550835	DEAF1, MPZL2, EZH1, EFNB2, HIRA, IGF2BP2, EN1, IGF2BP3, MCAM, RCAN3, BICD1, HOXA1, EYA4, EYA1, HOXA4, PHLDA3	1761	92	16792	1.65835	1	0.871202	65.8317
GOTERM_BP_DIRECT	GO:0032119~sequestering of zinc ion	3	0.148075	0.0570433	S100A8, S100A9, SLC30A7	1761	4	16792	7.15162	1	0.878611	67.1502
GOTERM_BP_DIRECT	GO:0048205~COPI coating of Golgi vesicle	3	0.148075	0.0570433	GBF1, TMED2, TMED9	1761	4	16792	7.15162	1	0.878611	67.1502
GOTERM_BP_DIRECT	GO:0070973~protein localization to endoplasmic reticulum exit site	3	0.148075	0.0570433	GBF1, BCAP29, BCAP31	1761	4	16792	7.15162	1	0.878611	67.1502
GOTERM_BP_DIRECT	GO:0007296~vitellogenesis	3	0.148075	0.0570433	ZMIZ1, ETV6, FOSL1	1761	4	16792	7.15162	1	0.878611	67.1502
GOTERM_BP_DIRECT	GO:2000483~negative regulation of interleukin-8 secretion	3	0.148075	0.0570433	ANXA1, PTPN22, ANXA4	1761	4	16792	7.15162	1	0.878611	67.1502
GOTERM_BP_DIRECT	GO:0038110~interleukin-2-mediated signaling pathway	3	0.148075	0.0570433	IL2RB, IL2RA, IL2RG	1761	4	16792	7.15162	1	0.878611	67.1502
GOTERM_BP_DIRECT	GO:0051409~response to nitrosative stress	3	0.148075	0.0570433	GCLC, GCLM, DUSP6	1761	4	16792	7.15162	1	0.878611	67.1502
GOTERM_BP_DIRECT	GO:0060708~spongiotrophoblast differentiation	3	0.148075	0.0570433	LIF, ASCL2, SOCS3	1761	4	16792	7.15162	1	0.878611	67.1502
GOTERM_BP_DIRECT	GO:0050852~T cell receptor signaling pathway	23	1.13524	0.0584065	BCL10, HLA-DQB2, ITK, CD3G, CD3D, HLA-DRB1, CD3E, BTRC, CD247, PTPN22, HLA-DQA1, TRAT1, PSMB8, PSMB9, PSMC2, LCK, HLA-DPA1, HLA-DPB1, PSMD8, PIK3R1, RPS27A, LCP2, HLA-DRA	1761	148	16792	1.48187	1	0.882896	68.0387
GOTERM_BP_DIRECT	GO:2000786~positive regulation of autophagosome assembly	4	0.197433	0.0595729	LRSAM1, SH3GLB1, RALB, PIP4K2B	1761	9	16792	4.238	1	0.886139	68.7809
GOTERM_BP_DIRECT	GO:0060586~multicellular organismal iron ion homeostasis	4	0.197433	0.0595729	SLC11A1, HYAL2, HAMP, HFE	1761	9	16792	4.238	1	0.886139	68.7809
GOTERM_BP_DIRECT	GO:0016337~single organismal cell-cell adhesion	17	0.839092	0.0606798	ICAM1, MPZL2, PDPN, ICAM3, FBLIM1, NLGN2, CDSN, CD44, CD93, SRPX2, ICOS, CD58, CD2, SHC1, VMP1, DLG5, CSTA	1761	101	16792	1.60498	1	0.889005	69.47
GOTERM_BP_DIRECT	GO:0009611~response to wounding	12	0.5923	0.0614323	F2RL2, NRP1, ADM, PDGFA, TNC, CCR2, MDK, FABP5, GAP43, FN1, TGFB2, NMNAT1	1761	63	16792	1.81628	1	0.89033	69.9302
GOTERM_BP_DIRECT	GO:0006921~cellular component disassembly involved in execution phase of apoptosis	6	0.29615	0.0615932	SATB1, CASP6, CASP3, CASP7, CASP8, BCAP31	1761	21	16792	2.72443	1	0.889231	70.0278
GOTERM_BP_DIRECT	GO:0048013~ephrin receptor signaling pathway	15	0.740375	0.0630125	ACTB, CDK5R1, VAV3, LYN, MMP9, AP2S1, EFNB2, MYL12A, ARPC5, EPHB1, ACTR3, CDC42, AP2B1, ARPC2, PSEN2	1761	86	16792	1.66317	1	0.89318	70.8754
GOTERM_BP_DIRECT	GO:0033627~cell adhesion mediated by integrin	5	0.246792	0.0640678	ICAM1, ITGA5, ITGB3, ITGB1, ADAM9	1761	15	16792	3.1785	1	0.895566	71.4909
GOTERM_BP_DIRECT	GO:0035640~exploration behavior	5	0.246792	0.0640678	JPH3, KMT2A, CHRNA4, ITGA3, SHANK2	1761	15	16792	3.1785	1	0.895566	71.4909
GOTERM_BP_DIRECT	GO:0071560~cellular response to transforming growth factor beta stimulus	10	0.493583	0.0658785	NOX4, COL4A2, CAV1, HYAL2, PDE2A, SMAD7, POSTN, SOX6, PDGFD, COL1A1	1761	49	16792	1.94602	1	0.900629	72.5183
GOTERM_BP_DIRECT	GO:0014070~response to organic cyclic compound	10	0.493583	0.0658785	ICAM1, NAMPT, BAK1, G6PD, PLIN2, LYN, LUM, MMP14, ANGPT2, DUSP6	1761	49	16792	1.94602	1	0.900629	72.5183
GOTERM_BP_DIRECT	GO:0043392~negative regulation of DNA binding	7	0.345508	0.0662194	RSF1, SP100, TFAP4, GZMA, HMOX1, HMGA2, NFIB	1761	28	16792	2.38387	1	0.900244	72.7078
GOTERM_BP_DIRECT	GO:0033209~tumor necrosis factor-mediated signaling pathway	19	0.937808	0.0662566	LTBR, TNFRSF12A, TNFSF14, TNFRSF14, CD70, CD40, BIRC3, PSMB8, PSMB9, TRADD, TNFRSF1A, TNFRSF10C, TNFRSF11B, RIPK1, PSMC2, FAS, PSMD8, RPS27A, EDARADD	1761	118	16792	1.53538	1	0.89877	72.7284
GOTERM_BP_DIRECT	GO:0097191~extrinsic apoptotic signaling pathway	9	0.444225	0.0673007	TNFRSF12A, RIPK1, CASP8, FADD, G0S2, CD70, FAS, TGFB2, TRADD	1761	42	16792	2.04332	1	0.900906	73.3006
GOTERM_BP_DIRECT	GO:0006986~response to unfolded protein	9	0.444225	0.0673007	ERP44, HSPB7, TOR1B, HSPA6, HSPB1, DNAJB1, THBS1, SERPINH1, MANF	1761	42	16792	2.04332	1	0.900906	73.3006
GOTERM_BP_DIRECT	GO:0030512~negative regulation of transforming growth factor beta receptor signaling pathway	12	0.5923	0.0674756	ASPN, VASN, CAV2, SKOR1, CAV1, SMAD7, CD109, HSPA5, HTRA3, ENG, SIRT1, RPS27A	1761	64	16792	1.7879	1	0.899944	73.3953
GOTERM_BP_DIRECT	GO:0048010~vascular endothelial growth factor receptor signaling pathway	13	0.641658	0.0702013	ACTB, CDC42, SH2D2A, VAV3, NRP1, NCF1, VEGFA, HSPB1, ABI1, ITGB3, SHC2, PIK3R1, ELMO1	1761	72	16792	1.72169	1	0.90765	74.8311
GOTERM_BP_DIRECT	GO:0016485~protein processing	13	0.641658	0.0702013	AEBP1, ECE1, F3, CASP7, ATG4A, PSEN2, PTCH1, RHBDL3, CTSS, ADAMTS3, MMP14, GZMH, CASP1	1761	72	16792	1.72169	1	0.90765	74.8311
GOTERM_BP_DIRECT	GO:0001934~positive regulation of protein phosphorylation	20	0.987167	0.0707481	RAP2A, RARRES2, BMP2, FAM20A, MYDGF, MMP9, FZD1, CD40, ITGB3, SIRT1, ANXA2, PLAUR, RIPK1, VEGFA, RALB, PLA2G6, PELI2, FAM129A, GPNMB, ENG	1761	127	16792	1.50165	1	0.907929	75.1102
GOTERM_BP_DIRECT	GO:0032435~negative regulation of proteasomal ubiquitin-dependent protein catabolic process	6	0.29615	0.0731074	UBXN1, CLEC16A, HFE, WAC, TLK2, CCAR2	1761	22	16792	2.60059	1	0.913816	76.281
GOTERM_BP_DIRECT	GO:0008037~cell recognition	6	0.29615	0.0731074	CRTAM, PECAM1, SMAGP, NECTIN2, CLEC7A, CD5	1761	22	16792	2.60059	1	0.913816	76.281
GOTERM_BP_DIRECT	GO:0001937~negative regulation of endothelial cell proliferation	7	0.345508	0.0764157	CAV2, CAV1, NF1, ATOH8, CXCR3, THBS1, ENG	1761	29	16792	2.30167	1	0.921888	77.8352
GOTERM_BP_DIRECT	GO:0042059~negative regulation of epidermal growth factor receptor signaling pathway	8	0.394867	0.0767455	CDC42, SPRY2, SPRY1, AP2B1, PTPN2, AP2S1, RPS27A, SH3GL2	1761	36	16792	2.119	1	0.921457	77.9847
GOTERM_BP_DIRECT	GO:0010043~response to zinc ion	8	0.394867	0.0767455	CRIP1, S100A8, HAMP, GGH, SLC30A5, CA2, SLC30A7, SOD2	1761	36	16792	2.119	1	0.921457	77.9847
GOTERM_BP_DIRECT	GO:0017148~negative regulation of translation	11	0.542942	0.0775434	EIF4ENIF1, TSC1, ANG, CPEB3, ZNF540, CIRBP, IGF2BP2, IGF2BP3, CALR, FXR2, GAPDH	1761	58	16792	1.80846	1	0.922287	78.3425
GOTERM_BP_DIRECT	GO:0090026~positive regulation of monocyte chemotaxis	5	0.246792	0.0786003	CCR2, SERPINE1, CCL5, ANO6, CXCL10	1761	16	16792	2.97984	1	0.923776	78.8081
GOTERM_BP_DIRECT	GO:0042073~intraciliary transport	5	0.246792	0.0786003	IFT46, TTC26, IFT57, BBS12, ARL3	1761	16	16792	2.97984	1	0.923776	78.8081
GOTERM_BP_DIRECT	GO:0097194~execution phase of apoptosis	5	0.246792	0.0786003	CFLAR, CASP3, MADD, CASP7, CASP8	1761	16	16792	2.97984	1	0.923776	78.8081
GOTERM_BP_DIRECT	GO:0048593~camera-type eye morphogenesis	5	0.246792	0.0786003	VEGFA, NF1, AQP5, COL8A1, EPHB1	1761	16	16792	2.97984	1	0.923776	78.8081
GOTERM_BP_DIRECT	GO:0046328~regulation of JNK cascade	5	0.246792	0.0786003	PHLPP1, IGF1R, RAP2A, ULK4, EPHB1	1761	16	16792	2.97984	1	0.923776	78.8081
GOTERM_BP_DIRECT	GO:0061028~establishment of endothelial barrier	5	0.246792	0.0786003	ICAM1, PDE2A, RAP1B, MSN, MYADM	1761	16	16792	2.97984	1	0.923776	78.8081
GOTERM_BP_DIRECT	GO:0051085~chaperone mediated protein folding requiring cofactor	4	0.197433	0.0786605	TOR1A, TOR1B, DNAJB1, CD74	1761	10	16792	3.8142	1	0.92265	78.8343
GOTERM_BP_DIRECT	GO:0044070~regulation of anion transport	4	0.197433	0.0786605	LRRC8E, LRRC8A, STC1, CA2	1761	10	16792	3.8142	1	0.92265	78.8343
GOTERM_BP_DIRECT	GO:0010628~positive regulation of gene expression	36	1.7769	0.0795992	CAV1, NOG, TNC, VIM, HFE, PTPN22, CTCF, SGMS1, HMGN5, CALR, TGFB2, DROSHA, SLC11A1, VDR, CDC42, SPRY2, TMED2, TRIM6, MSN, TERF2, RAB27A, FN1, PID1, BMP2, CD3E, ITGA3, HMGA2, MYCN, PLSCR1, NR1I2, LAMP3, SFRP4, VEGFA, CUX2, UBAP2, ENG	1761	262	16792	1.31022	1	0.923811	79.2393
GOTERM_BP_DIRECT	GO:0030593~neutrophil chemotaxis	12	0.5923	0.0806762	VAV3, S100A8, LGALS3, GBF1, CCL20, SAA1, CKLF, S100A9, FCER1G, TREM1, CCL5, TGFB2	1761	66	16792	1.73373	1	0.92529	79.6949
GOTERM_BP_DIRECT	GO:0007267~cell-cell signaling	35	1.72754	0.0812275	DHH, NAMPT, GAL3ST4, NRP1, PDGFA, CTF1, S100A9, CXCL9, CD70, IL15, CCL5, CXCL11, VIPR2, TGFB2, CXCL10, SH2D1A, PTGIR, WISP1, CCL20, ZYX, BMP2, BST2, IL7, ADGRE5, EFNB2, FZD1, TNFAIP6, SSTR2, SIRPG, ADM, CCR5, CXCL14, SSTR1, GDF15, TSHR	1761	254	16792	1.31395	1	0.925429	79.9245
GOTERM_BP_DIRECT	GO:0098609~cell-cell adhesion	37	1.82626	0.081259	CAST, LDHA, CNN3, CALD1, CAPZA1, ARHGAP18, ABI1, PDLIM1, TAGLN2, GPRC5A, IQGAP1, PKM, BZW1, PFN1, SH3GLB1, FASN, HSPA5, RPL7A, LRRFIP1, CEACAM1, TES, EHD4, VASN, F11R, TWF2, SWAP70, S100A11, EEF2, VASP, ANXA2, DDX6, MB21D2, CAPG, SPTBN2, DNAJB1, UBAP2, SPTAN1	1761	271	16792	1.30189	1	0.924273	79.9375
GOTERM_BP_DIRECT	GO:0050731~positive regulation of peptidyl-tyrosine phosphorylation	14	0.691017	0.0843976	LIF, ICAM1, NRP1, CD44, CD3E, ITGA5, VEGFA, TNFRSF14, TNK2, RICTOR, ITGB3, CD74, LRP4, EHD4	1761	82	16792	1.62801	1	0.930604	81.1975
GOTERM_BP_DIRECT	GO:0071407~cellular response to organic cyclic compound	11	0.542942	0.0850315	CCNB1, P2RY6, BMP2, CASP3, MSR1, LGALS1, BTRC, CASP8, RAP1B, MBD2, CCL5	1761	59	16792	1.7778	1	0.930892	81.4427
GOTERM_BP_DIRECT	GO:0060173~limb development	6	0.29615	0.0857076	NOG, CHD7, MEOX2, SMOC1, LRP4, SLC39A1	1761	23	16792	2.48752	1	0.93127	81.7008
GOTERM_BP_DIRECT	GO:0042981~regulation of apoptotic process	30	1.48075	0.0857182	PHLPP1, STEAP3, CALR, TNFRSF1A, CASP6, PEA15, TNFRSF11B, CASP4, CASP8, BCL3, DLG5, FAS, CASP1, TRAF5, DEDD2, BCL10, CFLAR, MADD, CD3E, LGALS1, CREBBP, ACTN1, TNFRSF14, FADD, BIRC3, TNFRSF10C, CARD16, IFT57, CTSB, GDF15	1761	213	16792	1.34303	1	0.930149	81.7048
GOTERM_BP_DIRECT	GO:0010803~regulation of tumor necrosis factor-mediated signaling pathway	7	0.345508	0.0874472	TNFRSF1A, MADD, RIPK1, CASP8, BIRC3, RPS27A, TRADD	1761	30	16792	2.22495	1	0.932857	82.3496
GOTERM_BP_DIRECT	GO:0051017~actin filament bundle assembly	7	0.345508	0.0874472	CDC42, EPS8, SWAP70, ACTN1, PCDH15, RHOD, PLS3	1761	30	16792	2.22495	1	0.932857	82.3496
GOTERM_BP_DIRECT	GO:0006572~tyrosine catabolic process	3	0.148075	0.0885605	HGD, HPD, FAH	1761	5	16792	5.72129	1	0.934143	82.7533
GOTERM_BP_DIRECT	GO:0016139~glycoside catabolic process	3	0.148075	0.0885605	NAGA, FUCA2, FUCA1	1761	5	16792	5.72129	1	0.934143	82.7533
GOTERM_BP_DIRECT	GO:0048752~semicircular canal morphogenesis	3	0.148075	0.0885605	EYA1, CHD7, ZEB1	1761	5	16792	5.72129	1	0.934143	82.7533
GOTERM_BP_DIRECT	GO:2001046~positive regulation of integrin-mediated signaling pathway	3	0.148075	0.0885605	CD63, EMP2, FLNA	1761	5	16792	5.72129	1	0.934143	82.7533
GOTERM_BP_DIRECT	GO:0070836~caveola assembly	3	0.148075	0.0885605	CAV2, CAV1, EMP2	1761	5	16792	5.72129	1	0.934143	82.7533
GOTERM_BP_DIRECT	GO:0050819~negative regulation of coagulation	3	0.148075	0.0885605	PROCR, ANXA5, ANXA4	1761	5	16792	5.72129	1	0.934143	82.7533
GOTERM_BP_DIRECT	GO:0090074~negative regulation of protein homodimerization activity	3	0.148075	0.0885605	SPAG9, HSPA5, ITGA4	1761	5	16792	5.72129	1	0.934143	82.7533
GOTERM_BP_DIRECT	GO:0071621~granulocyte chemotaxis	3	0.148075	0.0885605	ADGRE2, ANXA1, IL17RC	1761	5	16792	5.72129	1	0.934143	82.7533
GOTERM_BP_DIRECT	GO:0038170~somatostatin signaling pathway	3	0.148075	0.0885605	SSTR5, SSTR2, SSTR1	1761	5	16792	5.72129	1	0.934143	82.7533
GOTERM_BP_DIRECT	GO:0035088~establishment or maintenance of apical/basal cell polarity	3	0.148075	0.0885605	CDC42, EYA1, CLIC4	1761	5	16792	5.72129	1	0.934143	82.7533
GOTERM_BP_DIRECT	GO:0016266~O-glycan processing	11	0.542942	0.0929434	GALNT3, GALNT2, B3GNT8, C1GALT1C1, B3GNT5, B3GNT7, GALNT5, GALNT4, GCNT1, GALNT12, GALNT13	1761	60	16792	1.74817	1	0.941827	84.2592
GOTERM_BP_DIRECT	GO:0031589~cell-substrate adhesion	5	0.246792	0.0946143	ITGA5, MYO1G, ITGB3, ITGB1, EPHB1	1761	17	16792	2.80456	1	0.943901	84.7997
GOTERM_BP_DIRECT	GO:0050860~negative regulation of T cell receptor signaling pathway	5	0.246792	0.0946143	LGALS3, PTPN2, PTPN22, CEACAM1, GBP1	1761	17	16792	2.80456	1	0.943901	84.7997
GOTERM_BP_DIRECT	GO:0008625~extrinsic apoptotic signaling pathway via death domain receptors	8	0.394867	0.0969296	TNFRSF1A, TNFRSF10C, NF1, FADD, FAS, PIK3R1, DEDD2, TRADD	1761	38	16792	2.00747	1	0.946983	85.5198
GOTERM_BP_DIRECT	GO:0001942~hair follicle development	8	0.394867	0.0969296	PDGFA, LDB1, AARS, CD109, LGR5, LRP4, TGFB2, FZD6	1761	38	16792	2.00747	1	0.946983	85.5198
GOTERM_BP_DIRECT	GO:0042517~positive regulation of tyrosine phosphorylation of Stat3 protein	8	0.394867	0.0969296	LIF, HES5, SOCS3, CLCF1, CTF1, PTK6, VEGFA, IL15	1761	38	16792	2.00747	1	0.946983	85.5198
GOTERM_BP_DIRECT	GO:0034446~substrate adhesion-dependent cell spreading	8	0.394867	0.0969296	MICALL2, ITGB7, FGFRL1, ITGA4, LAMC1, ITGB3, LAMB1, FN1	1761	38	16792	2.00747	1	0.946983	85.5198
GOTERM_BP_DIRECT	GO:0007179~transforming growth factor beta receptor signaling pathway	15	0.740375	0.0981803	F11R, LTBP2, SMAD7, COL3A1, FKBP1A, TAB1, ITGB1, TGFB2, HIPK2, COL1A2, ZYX, GDF15, ENG, RPS27A, ADAM9	1761	92	16792	1.5547	1	0.948148	85.8952
GOTERM_BP_DIRECT	GO:0032456~endocytic recycling	6	0.29615	0.0993642	MICALL2, VPS52, VPS51, ARL4C, EHD2, EHD4	1761	24	16792	2.38387	1	0.949169	86.242
GOTERM_BP_DIRECT	GO:0045742~positive regulation of epidermal growth factor receptor signaling pathway	6	0.29615	0.0993642	DOK1, HIP1R, MMP9, PTK6, RPS27A, PLAUR	1761	24	16792	2.38387	1	0.949169	86.242

## Sheet: CC
Category	Term	Count	%	PValue	Genes	List Total	Pop Hits	Pop Total	Fold Enrichment	Bonferroni	Benjamini	FDR
GOTERM_CC_DIRECT	GO:0070062~extracellular exosome	456	22.5074	5.7358e-26	LDHB, LDHA, LTBP2, RUSC2, PTGS1, FSTL1, FAH, B2M, OSCAR, SERPINE1, FAS, RPL12, GNG5, RAB27A, ADAM9, ACAA2, CRTAC1, PTPRS, CDHR5, SERPING1, PDCD1LG2, PLAUR, ST13, SPAG9, NPC2, SERPINF1, GGACT, F3, ADAMTS3, SH3GL2, HLA-DRA, TPPP3, OSTF1, HLA-DRB1, RPL13AP3, ASL, SERPINH1, ALCAM, RPS25, PFN1, P3H1, PROCR, RAC2, RAC3, NAGA, FGL2, SPP1, PTGR1, MAOB, GGH, DUSP23, HGD, PCDH15, VDAC2, FXR2, ACPP, EMILIN1…	1889	2811	18224	1.56501	4.30185e-23	4.30185e-23	8.7298e-23
GOTERM_CC_DIRECT	GO:0031012~extracellular matrix	74	3.65252	1.04183e-12	ASPN, AEBP1, RARRES2, LTBP2, IGFBP7, S100A9, POSTN, TGFB2, PKM, CD93, SERPINE1, TGFBI, RPN1, RPL12, LOXL2, DYNC1H1, LOXL1, ADAMTS20, MGP, EEF2, MMP14, FLNA, MMP11, BGN, SERPINF1, F3, COL1A2, HSPB1, LAMC1, CSTA, COL1A1, ADAMTS3, IBSP, MYL6, FMOD, TNC, ADAMTSL4, LUM, VIM, COL3A1, FKBP1A, CALR, PCOLCE, RPS25, LGALS3BP, COL6A3, COL6A2, HSPA5, COL8A1, LAMB1, THBS1, GAPDH, HIST1H4H, FN1, PLAT, P4HB, CO…	1889	296	18224	2.41186	7.81375e-10	3.90687e-10	1.58565e-09
GOTERM_CC_DIRECT	GO:0005925~focal adhesion	85	4.19546	5.3657e-11	NRP1, PDLIM7, FERMT1, PDLIM1, CD151, FES, IQGAP1, SPRY4, B2M, ACTR3, CDC42, ATAT1, CD44, MSN, RPL12, CAP1, ZYX, DPP4, ADAM9, ICAM1, ADGRE5, FLOT2, EFNB2, NECTIN2, ACTN1, FBLIM1, MMP14, PALLD, CTNNA1, FLNC, PPP1CB, VASP, FLNA, PLAUR, LAP3, SDC1, ITGB1BP1, HSPB1, PARVB, PNMA1, CAV2, CAV1, CNN3, TNC, VIM, FHL3, ARPC5, ITGB3, CALR, ITGB1, TPM4, ALCAM, PFN1, PROCR, RPL7, RAC2, ARPC2, REXO2, RPL3, CLAS…	1889	391	18224	2.09727	4.02427e-08	1.34142e-08	8.16651e-08
GOTERM_CC_DIRECT	GO:0005788~endoplasmic reticulum lumen	51	2.51728	5.12424e-10	ARSD, PDGFA, ARSJ, ARSK, PDIA6, PDIA5, PDIA4, B2M, P4HA2, GBF1, SELENOF, GPX8, SERPINA1, PDGFD, GPX7, CTSZ, ERP27, RDH5, PLAUR, TXNDC5, COL1A2, SIL1, CTSC, COL1A1, FKBP10, MYDGF, ADAMTSL4, COL3A1, EDEM2, CALR, SERPINH1, COLGALT1, P3H2, P3H1, KDELC2, EOGT, TOR1A, COL6A3, COL6A2, TOR1B, HSPA5, COL8A1, THBS1, P4HB, COL4A2, COL4A1, COL15A1, COL5A2, COL5A1, ERP44, SUMF1	1889	192	18224	2.5626	3.84318e-07	9.60796e-08	7.79902e-07
GOTERM_CC_DIRECT	GO:0005615~extracellular space	207	10.2172	3.12906e-09	S100A4, CTHRC1, NOG, LTBP2, S100A8, FAM20C, S100A9, POSTN, FSTL1, B2M, SERPINE1, HIST1H2BJ, CFH, CFI, ADAM9, INA, ADAMTS20, SERPING1, CD40, SERPINF1, F3, VEGFA, PLA2G2A, STC1, LAMC1, ADAMTS3, IBSP, ENPP1, RBP3, GSDMD, HFE, CD70, CALR, SERPINH1, MANF, LIF, IL17D, LGALS3BP, CKLF, TCTN1, LAMB1, GCNT1, SPP1, PLAT, BMP2, LGALS3, CFB, GUSB, LGALS1, GGH, CHI3L1, S100A11, CHI3L2, LGALS8, PCDH15, HILPDA, …	1889	1347	18224	1.48257	2.34679e-06	4.69359e-07	4.76238e-06
GOTERM_CC_DIRECT	GO:0009897~external side of plasma membrane	52	2.56663	7.84574e-09	CD8A, ATP6AP2, ANPEP, CXCR3, B2M, CXCL10, CD48, SERPINA5, CHRNA4, FAS, FCGR3A, ICAM1, ADGRE1, TRPM8, CD3E, PDPN, TNFRSF14, CD40, NCAM1, SDC1, CCR5, CCR4, HLA-DRB1, CXCL9, HFE, CALR, ITGB1, CD74, ALCAM, ECE1, ICOS, CD2, FCER1G, IL2RG, SCNN1G, SCNN1B, THBS1, CD5, P4HB, IL2RB, IL2RA, CD276, ITGA3, ANXA5, MCAM, SLAMF1, TFRC, ITGA5, CD274, PECAM1, ANTXR2, ENG	1889	213	18224	2.35524	5.88429e-06	9.80717e-07	1.19411e-05
GOTERM_CC_DIRECT	GO:0009986~cell surface	98	4.83712	4.86043e-08	NRP1, LRRC8A, PDGFA, TRPV2, IL15, PDIA4, IL17RC, HLA-DMA, CD44, CD93, LTF, FAS, ANO6, CEACAM1, DPP4, ADAM9, VASN, CIITA, ICAM1, HYAL2, GJD3, BST2, HLA-A, NECTIN2, PTPRT, HLA-B, CD40, NCAM1, SDC1, BGN, EGFLAM, CCR5, CLIC4, F3, BACE2, ULBP2, VEGFA, VAMP5, HLA-DPA1, PTGFRN, EMP2, TSHR, CLEC5A, HLA-DRA, DCBLD2, RTP5, HLA-DRB1, ENPP1, TNFRSF12A, CD109, DSCAML1, LMAN2, ITGB3, CALR, ITGB1, CD74, TNFRSF1…	1889	542	18224	1.74437	3.64526e-05	5.20759e-06	7.3975e-05
GOTERM_CC_DIRECT	GO:0016020~membrane	302	14.9062	8.39081e-08	LDHB, LDHA, TMEM19, STARD3NL, VPS52, CD52, DNAJB12, SGMS1, VPS51, ACBD5, HS2ST1, B2M, CD48, GBF1, DHX38, CHRNA4, CFI, FAS, RPL12, GNG5, FTL, GTPBP1, GTPBP4, CD3G, BCR, CAPNS1, GBP5, CDHR1, EFNB2, LRRC1, AARS, DPAGT1, PTPRT, ERGIC1, BCL2L12, HLA-DQA1, SIRPG, ACAP1, VEGFA, EXT2, MYH7B, IBSP, TPST1, GGCX, CDK5R1, HLA-DRB1, OAS2, CALR, CD74, CALU, SLC11A1, P3H1, PFN1, LGALS3BP, RAC2, CKLF, TCTN1, ZMP…	1889	2200	18224	1.32433	6.29291e-05	7.86635e-06	0.000127707
GOTERM_CC_DIRECT	GO:0042470~melanosome	30	1.48075	2.29902e-07	ATP1B3, RAB5B, TRPV2, HPS4, NAP1L1, PDIA6, ATP6V1G2, PDIA4, ITGB3, MREG, ITGB1, CALU, FASN, RPN1, HSPA5, GPNMB, RAB27A, P4HB, STX3, GGH, CD63, MMP14, ANXA2, ANXA2P2, RAB32, TFRC, SERPINF1, CAPG, CTSB, RAB38	1889	101	18224	2.86557	0.000172411	1.91583e-05	0.000349906
GOTERM_CC_DIRECT	GO:0045121~membrane raft	45	2.22113	2.38139e-06	LDHB, CAV2, CAV1, RHOQ, ITGB1, SERPINH1, EPHB1, IQGAP1, CD48, TNFRSF1A, CASP3, RGMB, MARVELD1, UNC5A, TNR, CASP8, FAS, DPP4, KCNE3, RAP2B, ICAM1, BCL10, CFLAR, HYAL2, TRPM8, BST2, LYN, S100A10, DLL1, EEF2, FADD, RFTN2, VDAC2, BIRC3, MYADM, ANXA2, TRADD, PLSCR1, RIPK1, LCK, PECAM1, RAP1B, PGK1, EMP2, SLC9A1	1889	206	18224	2.10745	0.00178445	0.000178588	0.00362438
GOTERM_CC_DIRECT	GO:0031264~death-inducing signaling complex	7	0.345508	7.83224e-06	CFLAR, CASP3, RIPK1, CASP8, FADD, FAS, TRADD	1889	7	18224	9.64743	0.00585698	0.000533876	0.0119199
GOTERM_CC_DIRECT	GO:0005604~basement membrane	23	1.13524	1.10348e-05	COL4A1, NPNT, TNC, EFEMP2, NTN4, HSPG2, CD151, SMC3, COL5A1, ANXA2, ANXA2P2, TIMP1, P3H2, LAMA2, EGFLAM, SERPINF1, SMOC1, TGFBI, LAMC1, VWA1, LOXL2, LAMB1, LOXL1	1889	79	18224	2.80875	0.008242	0.000689442	0.0167935
GOTERM_CC_DIRECT	GO:0071556~integral component of lumenal side of endoplasmic reticulum membrane	13	0.641658	1.41892e-05	HLA-DQB2, HLA-DRB1, PKD2, HLA-A, SPPL2A, HLA-DPA1, HLA-B, HLA-DPB1, CALR, HLA-DQA1, CD74, HLA-DRA, BCAP31	1889	29	18224	4.32471	0.0105855	0.000818277	0.0215935
GOTERM_CC_DIRECT	GO:0005737~cytoplasm	621	30.6515	1.48521e-05	LDHB, CTHRC1, LDHA, SLC2A4RG, SCN3A, PTGS1, PNISR, ZNF638, MXI1, SART1, ISG20, B2M, DHX38, CUL7, HIST1H2BJ, PHTF1, FAS, PLS3, CCAR2, LRRC4, NCF1, LRRC1, ZHX2, ERMAP, ST13, SPAG9, SSTR2, SSTR1, SPAG4, PELO, SH3GL2, DNAH11, DBNDD1, TPPP3, OSTF1, RALGPS1, CRTC1, DUSP10, NTAN1, ASL, CTIF, JRK, RPS25, PFN1, TMEM50A, RAC2, UBASH3B, NAGA, ARNTL2, CCDC89, TIGAR, PHYHIPL, RANBP17, PTGR1, TAOK2, KLF12, MAP…	1889	5222	18224	1.14727	0.0110773	0.000795338	0.0226023
GOTERM_CC_DIRECT	GO:0005829~cytosol	412	20.3356	1.7877e-05	RPL17, LDHB, LDHA, RUSC2, VPS52, VPS51, AMOTL2, SART1, FAH, CUL7, FAS, RPL12, NCF1, CTNNA1, ST13, SPAG9, SH3GL2, RUNDC3A, ASL, RPS25, PFN1, PEA15, RAC2, RAC3, PPP2R2D, TIGAR, MAP2K3, GGH, DUSP23, HGD, PARP9, RGS3, ARF4, MSR1, AP2S1, LATS2, PKM, AP1S3, MAP1LC3C, MAPT, FRAT1, DHTKD1, RAP2B, RAP2A, HYAL2, LYN, FBLIM1, OSTM1, FLNC, FLNA, ELMO1, DOK1, SERPINB6, CLIC4, SERPINB8, RIPK1, SRGAP3, CNOT11, …	1889	3315	18224	1.19902	0.0133184	0.000893461	0.0272051
GOTERM_CC_DIRECT	GO:0042101~T cell receptor complex	10	0.493583	2.74403e-05	ALCAM, BCL10, CD3G, CD3D, CD8A, CD3E, CD247, CD6, TRAT1, CEACAM1	1889	18	18224	5.35968	0.0203702	0.00128546	0.0417557
GOTERM_CC_DIRECT	GO:0042613~MHC class II protein complex	11	0.542942	2.78327e-05	HLA-DQB2, HLA-DRB1, HLA-A, HLA-DPA1, HLA-DPB1, HLA-DMB, HLA-DOA, HLA-DMA, CD74, HLA-DQA1, HLA-DRA	1889	22	18224	4.82372	0.0206584	0.00122718	0.0423526
GOTERM_CC_DIRECT	GO:0000139~Golgi membrane	93	4.59033	4.28721e-05	NDST4, PDGFA, SGMS1, CHPF2, SLC35A2, FAM57B, HS2ST1, B2M, AP1S3, CDC42, GBF1, TMEM59, SERPINA1, PDGFD, SEC24C, SEC24D, KDELR1, IFNGR2, HPD, SCAMP5, KDELR3, KDELR2, CTSZ, HYAL2, C1GALT1C1, GBP5, SLC33A1, HLA-A, CHST2, HLA-B, CYP2E1, ERGIC1, HLA-DQA1, ARL3, NCAM1, ARHGAP32, ANKRD28, CHST6, PSEN2, SURF4, CTSC, HLA-DPA1, CUX2, PROS1, EMP2, EXT2, SH3GL2, HS3ST3B1, GBP1, HLA-DRA, TPST1, GALNT3, COPZ2, …	1889	591	18224	1.51812	0.0316433	0.00178478	0.0652308
GOTERM_CC_DIRECT	GO:0005578~proteinaceous extracellular matrix	50	2.46792	5.63022e-05	ASPN, CTHRC1, PODNL1, LTBP2, MMP9, NPNT, POSTN, TNFRSF11B, WISP1, DGCR6, TGFBI, SERPINA1, LOX, SPON2, ADAMTS20, CRTAC1, MGP, OLFML2A, SLIT1, MMP11, BGN, VEGFA, COL1A2, ADAMTS3, FMOD, ADAMTS14, LUM, CD248, CALR, TIMP1, P3H1, LGALS3BP, HPSE2, SMOC1, TNR, COL6A3, COL6A2, FN1, FLRT1, LGALS1, COL15A1, CHI3L1, EMILIN2, ECM1, COL5A2, COL5A1, EMILIN1, FBLN5, PI3, FBLN7	1889	268	18224	1.79989	0.0413486	0.00222005	0.0856568
GOTERM_CC_DIRECT	GO:0005783~endoplasmic reticulum	121	5.97236	8.24449e-05	CAST, FAM20A, AQP5, SGMS1, SLC35A2, DNASE1L1, BAK1, PLOD1, PLOD2, PLOD3, PHTF1, RPN2, SAR1B, DDOST, ERP27, HLA-A, HLA-B, BCAP31, CBLN3, NPC2, TXNDC5, BACE2, PLA2G2A, EXT2, CAV1, DERL2, TMEM214, HACD4, UNC93B1, CTSA, OAS2, CALR, SERPINH1, MANF, CALU, IKBIP, TMEM50B, P3H2, P3H1, VRK2, TMEM50A, CERS2, TRAM1, CYP19A1, P4HB, TBL2, PTPN2, CHI3L1, TMEM8B, ITGA5, CNIH4, SLC9A1, ALG1, CYP2S1, ALG3, PDIA6,…	1889	828	18224	1.40983	0.0599632	0.00308704	0.125406
GOTERM_CC_DIRECT	GO:0048471~perinuclear region of cytoplasm	95	4.68904	0.000102937	S100A4, S100A6, HIP1R, ALG2, VPS52, UBQLN4, PTPN22, GLB1, FAM168B, CUL7, HMOX1, TLK2, MSN, TMEM100, SEC24C, SEC24D, BCL10, GTPBP4, HYAL2, TWF2, LYN, FLOT2, SPIRE1, CLIC1, BICD1, FLNA, DEPDC5, DOK1, SPAG9, SERPINF1, CLIC4, VAMP8, ATP9A, ITGB1BP1, CCR2, PSEN2, VAMP5, TSTD1, PLA2G2A, USP20, CTSB, STBD1, CLN5, PLA2G5, GALNT3, CAV2, GALNT2, CDK5R1, CAV1, SLC2A10, APC2, SYNC, GALNT4, BRSK2, HFE, OAS2, …	1889	621	18224	1.47586	0.0743016	0.00366976	0.156554
GOTERM_CC_DIRECT	GO:0005793~endoplasmic reticulum-Golgi intermediate compartment	19	0.937808	0.000139388	P4HB, PTPN2, MYDGF, PDIA6, ANPEP, LMAN2, TMED9, SERPINH1, ERGIC1, NUCB1, ERP44, RGMB, GBF1, TMED2, CNIH4, SURF4, HSPA5, KDELR1, FN1	1889	68	18224	2.69561	0.0992686	0.00474092	0.211936
GOTERM_CC_DIRECT	GO:0012507~ER to Golgi transport vesicle membrane	16	0.789733	0.000175338	HLA-DQB2, SEC31B, HLA-DRB1, HLA-A, HLA-B, CD74, HLA-DQA1, B2M, TMED2, MCFD2, HLA-DPA1, HLA-DPB1, SAR1B, SEC24C, SEC24D, HLA-DRA	1889	52	18224	2.96844	0.123234	0.00570173	0.26653
GOTERM_CC_DIRECT	GO:0005789~endoplasmic reticulum membrane	120	5.923	0.000637119	SEC31B, PTGS1, UBQLN4, INSIG2, PLOD1, PLOD2, PLOD3, RPN1, RPN2, SAR1B, DDOST, SLC33A1, DPAGT1, CYP2E1, ERGIC1, MOXD1, BCAP31, PLAUR, TMEM106C, RAB18, SURF4, PLA2G2A, PTGFRN, EXT2, COPZ2, GGCX, CAV1, DERL2, TMEM214, UNC93B1, LMAN2, DERL3, G6PC3, TMCC1, CALU, IKBIP, VRK2, CERS2, ZMPSTE24, TRAM1, CYP19A1, SELENON, ANTXR2, YIPF5, FKBP9P1, ALG14, SLC9A1, PIP4K2B, LRRC8E, CYB5R1, ALG1, CYP2S1, ALG2, AL…	1889	862	18224	1.34303	0.379973	0.0197193	0.965306
GOTERM_CC_DIRECT	GO:0030666~endocytic vesicle membrane	17	0.839092	0.00092417	HLA-DQB2, CAV1, MSR1, HLA-DRB1, AP2S1, CACNG2, GRIA4, CD74, HLA-DQA1, AP2B1, GRIA2, CAMK2D, PTCH1, HLA-DPA1, HLA-DPB1, RPS27A, HLA-DRA	1889	66	18224	2.48494	0.50015	0.0273567	1.39737
GOTERM_CC_DIRECT	GO:0043202~lysosomal lumen	20	0.987167	0.000939041	FMOD, LUM, GUSB, HEXA, HEXB, HSPG2, IFI30, CTSA, CTSS, FUCA1, CD74, GLB1, GNS, CTSL, SDC1, BGN, GLA, TXNDC5, GALNS, NEU4	1889	85	18224	2.26998	0.505699	0.0267365	1.4197
GOTERM_CC_DIRECT	GO:0030426~growth cone	24	1.1846	0.00166509	CDK5R1, NRP1, STX3, TWF2, CRTAC1, ITGA3, ABI1, PALLD, SHANK2, IQGAP1, RUFY3, CCDC120, EPS8, TSC1, CSNK1E, RAC3, ANG, MAPT, TOR1A, TMOD2, ADGRL1, NDRG2, KIF21B, DSCAM	1889	116	18224	1.99602	0.713455	0.0452361	2.50447
GOTERM_CC_DIRECT	GO:0005764~lysosome	39	1.92498	0.00185274	ARSD, EPDR1, CPQ, HPS4, PLBD1, UNC93B1, HPS1, IFI30, CTSA, SLC11A1, TMEM59, NAGA, CTBS, RAB27A, AGA, BCL10, RILP, CTSZ, HYAL2, RNASE2, GGH, CTSS, CD63, CD164, DEPDC5, GNS, CTSL, NPC2, TOM1L1, GLA, NBR1, TSC2, GLMP, CTSC, RAB38, CTSB, CLN5, NEU4, HLA-DRA	1889	226	18224	1.66482	0.751136	0.0484596	2.78301
GOTERM_CC_DIRECT	GO:0005886~plasma membrane	478	23.5933	0.00220085	KLRC2, SCN3A, SGMS2, OSMR, SGMS1, B2M, CDH20, DIRAS3, OSCAR, SERPINE1, FAS, GNG5, VNN2, CRTAM, PDPN, CDHR1, ZHX2, PTPRS, PTPRT, SPIRE1, CDHR5, CTNNA1, HLA-DQA1, PDCD1LG2, ERMAP, PLAUR, SSTR5, SSTR2, SIRPG, SSTR1, F3, HLA-DPA1, PMP22, SH3GL2, HLA-DRA, RALGPS1, HLA-DRB1, CRTC1, RUNDC3A, HFE, TMEM50B, PROCR, RAC2, RAC3, HLA-DPB1, HLA-DOA, PCDH15, ACPP, RGS3, TCAF2, TNK2, TREML2, SLC9A1, MSR1, SEPHS1…	1889	4121	18224	1.11902	0.808421	0.0553882	3.29775
GOTERM_CC_DIRECT	GO:0005856~cytoskeleton	57	2.81343	0.00255697	GAS2L3, CMAHP, SEPT3, MPZL2, S100A8, WASF3, HIP1R, S100A9, CAPZA1, PDLIM1, KLHL4, SPRY2, CASP8, LRRFIP1, MSN, TWF2, MICAL3, SPIRE1, FLNC, VASP, BICD1, JMY, EVC2, MAST1, SPAG4, ITGB1BP1, HSPB1, RIN1, OSBPL10, PARVB, DNAH9, SHROOM3, PLEK2, SSH3, CALD1, VIM, ABI1, IGF2BP2, TPM4, TPM3, PFN1, MARVELD1, TOR1A, TCTN1, DCX, KIF1BP, ARHGDIB, ACTB, PTPN7, NF2, TAOK2, SWAP70, WIPI1, TRADD, TSC1, ARAP3, TRIP6	1889	371	18224	1.48222	0.85342	0.0620007	3.82171
GOTERM_CC_DIRECT	GO:0043231~intracellular membrane-bounded organelle	79	3.89931	0.0036953	AQP9, HIP1R, TDRP, PTGS1, AP3S1, ZNF638, HMGN5, ACBD5, GLB1, AP2B1, P4HA2, TRIM8, CASP7, ZNF540, DDOST, CTSZ, MTA3, MTPAP, DPAGT1, MTA1, OSTM1, CTSS, CD40, GZMH, CTNNA1, G6PD, ANKRD13B, GRN, SPATA18, ZMIZ1, CTSB, CROT, NEK6, CDK5R1, LITAF, CA13, IFI30, FAAP24, CTSA, PPP6R2, OAS2, ELK3, KIN, GPRC5A, ALDH3A1, GLRX2, IGF1R, PPP1R3B, PLIN2, TMED2, GSTK1, RBSN, CHD2, POU2F1, RUNX1, COL8A1, GAPDH, MYOF…	1889	558	18224	1.36586	0.937751	0.0856739	5.4788
GOTERM_CC_DIRECT	GO:0005887~integral component of plasma membrane	178	8.78578	0.00379647	F2RL2, SLC22A17, CALHM2, KLRC2, SLC52A1, SGMS2, GABRB3, AQP9, AQP5, CD52, IL15, PLPPR3, SGMS1, IL17RC, VIPR2, PLPPR1, SLC7A7, CD48, PTGIR, CD44, CHRNA9, GALR3, FAS, SLC4A3, RGR, DSCAM, SLC12A7, CRTAM, GJD3, CD3G, BST2, CD3E, PDPN, SLC33A1, CDHR1, EFNB2, HLA-A, PTPRS, DLL1, TNFRSF14, HLA-B, CD40, HLA-DQA1, TRAT1, PLAUR, BCAP31, SSTR5, SSTR2, PODXL2, GPR55, CCR5, SSTR1, LPAR6, CCR4, CCR2, VAMP5, HL…	1889	1415	18224	1.2136	0.942316	0.0852908	5.62478
GOTERM_CC_DIRECT	GO:0031527~filopodium membrane	7	0.345508	0.00554059	TBC1D10C, NF2, PDPN, ITGA3, ITGB3, VASP, GAP43	1889	17	18224	3.97247	0.984501	0.118625	8.10848
GOTERM_CC_DIRECT	GO:0005911~cell-cell junction	30	1.48075	0.00577029	PDLIM7, CDSN, IQGAP1, ACTR3, CDC42, CD2, PKD2, PIK3R1, CEACAM1, MICALL2, ITK, F11R, CNKSR1, FLRT1, STX3, CD3E, NECTIN2, ACTN1, CTNNA1, MYADM, FLNA, ANXA2, DSG2, CLIC4, ITGA5, RAP1B, WDR1, FABP7, STEAP1, LCP2	1889	172	18224	1.68269	0.986967	0.119843	8.43099
GOTERM_CC_DIRECT	GO:0005913~cell-cell adherens junction	49	2.41856	0.00665194	CAST, LDHA, CNN3, CALD1, CAPZA1, ARHGAP18, PDLIM1, ABI1, TAGLN2, GPRC5A, ITGB1, IQGAP1, PKM, BZW1, PFN1, SH3GLB1, SMAGP, FASN, HSPA5, ZYX, DLG5, LRRFIP1, RPL7A, TES, EHD4, VASN, F11R, CRTAM, TWF2, LYN, SWAP70, SMAD7, FLOT2, ANXA1, S100A11, NECTIN2, EEF2, CLIC1, CTNNA1, VASP, FLNA, ANXA2, DDX6, MB21D2, CAPG, SPTBN2, DNAJB1, UBAP2, SPTAN1	1889	323	18224	1.46354	0.9933	0.133261	9.6591
GOTERM_CC_DIRECT	GO:0005794~Golgi apparatus	113	5.57749	0.00685745	SGMS2, FAM20A, PTGS1, FGFRL1, FAM20C, VPS52, IL15, VPS51, SLC35A2, SART1, B2M, ATAT1, CD44, CUL7, GBF1, TBC1D14, SAR1B, RAB27A, GTPBP4, BST2, NCF1, HLA-A, HLA-B, CTNNA1, BICD1, CBLN3, SGSM1, BACE2, VAMP5, PTGFRN, COL1A1, EMP2, EXT2, TPST1, CAV2, ARFGAP2, GAL3ST4, LITAF, TMEM214, DUSP10, LMAN2, CALR, CALU, P3H2, ARPC2, SLC30A5, CLASP2, NDRG2, SDF4, SLC30A7, RAB33B, HDAC5, NMT2, CXCL14, DUSP26, SLC…	1889	863	18224	1.26322	0.994263	0.133554	9.94314
GOTERM_CC_DIRECT	GO:0030027~lamellipodium	28	1.38203	0.00745049	ABLIM1, WASF3, ABI1, MTSS1L, ITGB1, ACTR3, RAC2, RAC3, PKD2, PLXND1, DPP4, TWF2, STX3, NF2, PDPN, SWAP70, FLOT2, MYO1G, PALLD, CTNNA1, RUFY3, VASP, TSC1, ITGB1BP1, SH3BGRL3, ARAP3, PARVB, SLC9A1	1889	160	18224	1.6883	0.996334	0.140658	10.7581
GOTERM_CC_DIRECT	GO:0030669~clathrin-coated endocytic vesicle membrane	11	0.542942	0.00773803	AP1S3, HLA-DQB2, AP2B1, HLA-DRB1, AP2S1, HLA-DPA1, HLA-DPB1, SH3GL2, CD74, HLA-DQA1, HLA-DRA	1889	41	18224	2.58834	0.99705	0.142143	11.1508
GOTERM_CC_DIRECT	GO:0010008~endosome membrane	31	1.53011	0.0088179	STEAP3, HLA-DQB2, VPS52, ZNRF2, IRAK4, SLC11A1, MYD88, RBSN, TICAM2, RHOD, HLA-DPB1, HLA-DOA, EHD2, RPS27A, TCIRG1, IRAK2, LY96, TMBIM1, CD63, CD164, TAB1, WIPI1, HLA-DQA1, IKBKE, ARHGAP32, CHMP1B, TOM1L1, TMEM165, ANTXR2, HLA-DPA1, STEAP1	1889	185	18224	1.6166	0.998697	0.156611	12.6111
GOTERM_CC_DIRECT	GO:0042105~alpha-beta T cell receptor complex	4	0.197433	0.00945166	CD3G, CD3D, CD3E, CD247	1889	5	18224	7.71795	0.999193	0.163109	13.4577
GOTERM_CC_DIRECT	GO:0001726~ruffle	18	0.88845	0.0103319	S100A6, PDLIM7, NF2, PDPN, TNFRSF12A, S100A11, ACTN1, MTSS1L, PALLD, ITGB1, MYADM, IQGAP1, ANXA2, RINL, ITGA5, ITGB1BP1, PTK6, ARAP3	1889	90	18224	1.92949	0.999586	0.173026	14.6208
GOTERM_CC_DIRECT	GO:0033116~endoplasmic reticulum-Golgi intermediate compartment membrane	14	0.691017	0.0129655	COPZ2, CTSZ, BET1, LMAN2, TMED9, ERGIC1, BCAP31, TMED2, MCFD2, SURF4, SERPINA1, CTSC, VMP1, KDELR1	1889	64	18224	2.11038	0.999944	0.207879	18.0142
GOTERM_CC_DIRECT	GO:0008250~oligosaccharyltransferase complex	5	0.246792	0.0144429	OSTC, MAGT1, RPN1, RPN2, DDOST	1889	10	18224	4.82372	0.999982	0.224113	19.8622
GOTERM_CC_DIRECT	GO:0005765~lysosomal membrane	41	2.02369	0.0163673	HLA-DQB2, STARD3NL, LITAF, ENPP1, HLA-DRB1, IFITM3, ANPEP, CTSA, HLA-DMB, HLA-DMA, CD74, ZNRF2, AP1S3, ECE1, TMEM59, HLA-DPB1, HLA-DOA, DPP4, TCIRG1, VASN, RILP, ATRAID, SPPL2A, OSTM1, TMBIM1, CD63, CD164, HLA-DQA1, ACPP, ANXA2, DEPDC5, ATP6V1C2, LAMP3, VAMP8, GLMP, TMEM165, HLA-DPA1, CP, WDR41, CLN5, HLA-DRA	1889	274	18224	1.44359	0.999996	0.245195	22.2109
GOTERM_CC_DIRECT	GO:0071438~invadopodium membrane	4	0.197433	0.0174531	ITGA3, ITGB1, DPP4, PLAUR	1889	6	18224	6.43162	0.999998	0.254316	23.5076
GOTERM_CC_DIRECT	GO:0031265~CD95 death-inducing signaling complex	4	0.197433	0.0174531	CFLAR, CASP8, FADD, FAS	1889	6	18224	6.43162	0.999998	0.254316	23.5076
GOTERM_CC_DIRECT	GO:0031410~cytoplasmic vesicle	36	1.7769	0.0178497	CAV2, CAV1, NRP1, RUSC2, HPS1, UBQLN4, HFE, CXXC4, FES, AMOTL2, PIFO, GCH1, MAP1LC3C, RINL, ANG, SH3GLB1, SCG3, MYOF, ARHGDIB, F11R, HYAL2, FLRT1, GBP5, TAOK2, FLOT2, SOCS1, DLL1, MMP14, TRIM21, BICD1, MIB1, TFRC, ITGA5, NBR1, IGFBP2, EMP2	1889	235	18224	1.4779	0.999999	0.254468	23.9762
GOTERM_CC_DIRECT	GO:0001772~immunological synapse	9	0.444225	0.0203907	ALCAM, ICAM1, BCL10, LGALS3, CD3E, GZMA, LCK, CD6, RHOH	1889	34	18224	2.55373	1	0.280174	26.9153
GOTERM_CC_DIRECT	GO:0042612~MHC class I protein complex	5	0.246792	0.0208624	HLA-A, HFE, MR1, HLA-B, B2M	1889	11	18224	4.3852	1	0.280662	27.4491
GOTERM_CC_DIRECT	GO:0001725~stress fiber	12	0.5923	0.0208824	NOX4, ABLIM1, MICALL2, PDLIM7, FHL3, FBLIM1, ACTN1, MYL12B, MYL12A, ZYX, TPM4, TPM3	1889	54	18224	2.14387	1	0.276035	27.4716
GOTERM_CC_DIRECT	GO:0031982~vesicle	22	1.08588	0.0225283	IBSP, MYL6, FLOT2, ANXA1, KIF9, CLIC1, TAGLN2, GPRC5A, ANXA2, PKM, KCNN4, ECE1, LAMP3, EPS8, VAMP8, RAB34, MSN, RAB38, GAPDH, KCNE3, TUBA1C, SLC30A7	1889	128	18224	1.65815	1	0.289501	29.3052
GOTERM_CC_DIRECT	GO:0031093~platelet alpha granule lumen	12	0.5923	0.0237371	PDGFA, VEGFA, SERPINE1, SERPINA3, ACTN1, SERPING1, SERPINA1, THBS1, PROS1, FN1, TGFB2, TIMP1	1889	55	18224	2.10489	1	0.297623	30.6242
GOTERM_CC_DIRECT	GO:0005581~collagen trimer	17	0.839092	0.0263189	CTHRC1, MSR1, COL3A1, COL15A1, EMILIN2, COL5A2, SERPINH1, PCOLCE, COL5A1, TIMP1, EMILIN1, C1QTNF2, COL6A3, COL1A2, COL6A2, COL1A1, LOX	1889	92	18224	1.78268	1	0.319334	33.3647
GOTERM_CC_DIRECT	GO:0097342~ripoptosome	4	0.197433	0.0282134	CFLAR, RIPK1, CASP8, FADD	1889	7	18224	5.51282	1	0.333014	35.3109
GOTERM_CC_DIRECT	GO:0030175~filopodium	14	0.691017	0.029216	TWF2, NF2, PDPN, MYO1G, ABI1, ITGB1, VASP, ACPP, RUFY3, CDC42, MSN, DYNC1H1, ARL4C, CD302	1889	71	18224	1.90231	1	0.337559	36.3193
GOTERM_CC_DIRECT	GO:1903561~extracellular vesicle	11	0.542942	0.0302732	PKM, CBR1, OLFML3, TFRC, EFEMP2, RBP3, COL6A3, COL6A2, ATP1A3, GRIA4, SPTAN1	1889	50	18224	2.12244	1	0.342423	37.3666
GOTERM_CC_DIRECT	GO:0005884~actin filament	13	0.641658	0.0333223	APC2, ACTN1, RHOQ, GNG12, PALLD, TPM4, IQGAP1, FLNA, TPM3, RAC2, TSC1, WDR1, PLS3	1889	65	18224	1.92949	1	0.364844	40.2979
GOTERM_CC_DIRECT	GO:0005881~cytoplasmic microtubule	11	0.542942	0.0342844	BCL10, APC2, TMEM214, RAB3D, SAA1, SRPRB, CLASP2, TUBGCP2, BICD1, TUBA1C, ARL3	1889	51	18224	2.08082	1	0.3681	41.1959
GOTERM_CC_DIRECT	GO:0030658~transport vesicle membrane	9	0.444225	0.0380135	HLA-DQB2, HLA-DRB1, SCG3, HLA-DPA1, HLA-DPB1, CEACAM1, CD74, HLA-DQA1, HLA-DRA	1889	38	18224	2.28492	1	0.39416	44.5586
GOTERM_CC_DIRECT	GO:0005614~interstitial matrix	5	0.246792	0.0382362	EGFLAM, TNC, ADAMTSL4, C6ORF15, VWA1	1889	13	18224	3.71055	1	0.390789	44.7536
GOTERM_CC_DIRECT	GO:0016324~apical plasma membrane	41	2.02369	0.0387944	F2RL2, CAV1, SLC22A18, SHROOM3, LZTS1, OSMR, AQP5, MREG, AMOTL2, P2RY6, ATP8B1, SLC30A5, SCNN1G, MSN, SCNN1B, DPP4, CEACAM1, UPK2, RAB27A, FN1, KCNE4, NOX4, TCIRG1, SLC2A9, HYAL2, STX3, PLB1, BST2, FLOT2, ANXA1, DLL1, CDHR5, SHANK2, FZD6, DSG2, PSEN2, SPTBN2, STC1, IGFBP2, EMP2, SLC9A1	1889	291	18224	1.35926	1	0.390177	45.2396
GOTERM_CC_DIRECT	GO:0031258~lamellipodium membrane	6	0.29615	0.0401094	APC2, PLEK2, PDPN, ITGB3, VASP, DPP4	1889	19	18224	3.04656	1	0.395474	46.3688
GOTERM_CC_DIRECT	GO:0032587~ruffle membrane	15	0.740375	0.0414375	ADGRE2, NF2, PDPN, HIP1R, FERMT1, ITGB3, ITGB1, SPRY4, SPRY2, EPS8, ITGA5, RAB34, ARF4, CLASP2, KSR1	1889	82	18224	1.76477	1	0.40067	47.4872
GOTERM_CC_DIRECT	GO:0031594~neuromuscular junction	11	0.542942	0.0540056	HDAC4, CDK5R1, DES, TRIP4, SYNC, FCHSD2, CAMK2D, POSTN, FCHSD1, ITGB1, LRP4	1889	55	18224	1.92949	1	0.483633	57.0437
GOTERM_CC_DIRECT	GO:0008305~integrin complex	7	0.345508	0.0542556	ITGA5, ITGB7, ITGA7, ITGA3, ITGA4, ITGB3, ITGB1	1889	27	18224	2.50119	1	0.479886	57.2161
GOTERM_CC_DIRECT	GO:0036021~endolysosome lumen	3	0.148075	0.0558286	CTSL, CTSS, CTSB	1889	4	18224	7.23557	1	0.484623	58.2864
GOTERM_CC_DIRECT	GO:0030485~smooth muscle contractile fiber	3	0.148075	0.0558286	NPNT, PECAM1, IDO1	1889	4	18224	7.23557	1	0.484623	58.2864
GOTERM_CC_DIRECT	GO:0031905~early endosome lumen	3	0.148075	0.0558286	RAB32, RAB38, B2M	1889	4	18224	7.23557	1	0.484623	58.2864
GOTERM_CC_DIRECT	GO:0030659~cytoplasmic vesicle membrane	20	0.987167	0.0605573	FLRT1, TAOK2, ANXA1, AP3S1, SPIRE1, DISP3, GPRC5A, ZNRF2, FZD6, AP1S3, SGSM1, CLIC4, TOR1A, SMAGP, VAMP5, TNK2, SNX24, SCNN1B, MYOF, IFNGR2	1889	126	18224	1.53134	1	0.508291	61.3553
GOTERM_CC_DIRECT	GO:0030018~Z disc	19	0.937808	0.0606014	PPP1R12B, SYNC, FHL3, PDLIM3, ACTN1, FKBP1A, MYL12B, MYL12A, PALLD, FLNC, FLNA, HDAC4, IGFN1, DES, GCOM1, PSEN2, HSPB1, FBXO22, PARVB	1889	118	18224	1.5534	1	0.503315	61.3829
GOTERM_CC_DIRECT	GO:0046658~anchored component of plasma membrane	7	0.345508	0.0632432	CD48, HYAL2, RGMB, ULBP3, ULBP2, CD2, NTNG2	1889	28	18224	2.41186	1	0.513525	63.0032
GOTERM_CC_DIRECT	GO:0005576~extracellular region	185	9.13129	0.0742928	F2RL2, NOG, RARRES2, GLB1L, S100A8, C9ORF47, PDGFA, MMP9, CAPZA2, S100A9, CAPZA1, FSTL1, IL15, LUZP2, CXCL11, CXCL10, TGFB2, B2M, CRY2, SERPINE1, OSCAR, TGFBI, CFH, RGN, CFI, HTRA3, LOX, PDGFD, DSCAM, TUB, ACTN1, SERPING1, DLL1, C2ORF66, CBLN1, SERPINF1, VEGFA, COL1A2, PLA2G2A, COL1A1, LAMC1, ADAMTS3, CHGB, GBP1, IBSP, DEAF1, RBP3, PAMR1, IFI30, APOC2, ESM1, CNPY4, CALR, CCL5, OTOS, FAM19A3, MDK,…	1889	1610	18224	1.10856	1	0.567901	69.116
GOTERM_CC_DIRECT	GO:0016021~integral component of membrane	562	27.7394	0.0836066	C15ORF48, KLRC4, LDHA, KLRC2, KLRC3, SCN3A, SGMS2, OSMR, MPV17, SGMS1, PLPPR3, VPS51, PLPPR1, ACBD5, TMEM140, CDH20, OSCAR, PHTF1, FAS, ADAM9, LRRC4, PDPN, CDHR1, PTPRS, DPAGT1, PTPRT, CDHR5, ERGIC1, HLA-DQA1, PDCD1LG2, ERMAP, PLAUR, SSTR5, SPAG9, SIRPG, TMEM136, SPAG4, F3, BACE2, SURF4, HLA-DPA1, PMP22, HLA-DRA, GGCX, RTP5, HLA-DRB1, HFE, FAM19A5, TMEM50B, ALCAM, TMEM50A, KBTBD6, CKLF, HLA-DPB1,…	1889	5163	18224	1.05014	1	0.607595	73.5216
GOTERM_CC_DIRECT	GO:0045177~apical part of cell	13	0.641658	0.0839568	PLAT, CDC42, NUMA1, NF2, CLIC4, HFE, SLC25A27, MYL12B, CA2, MYL12A, MSN, EMP2, FZD6	1889	75	18224	1.67222	1	0.603992	73.6751
GOTERM_CC_DIRECT	GO:0032588~trans-Golgi network membrane	14	0.691017	0.0848337	ARL1, HLA-DQB2, HLA-DRB1, VPS52, VPS51, LGR5, CD74, HLA-DQA1, AP1S3, TMEM165, HLA-DPA1, HLA-DPB1, HLA-DRA, SCAMP5	1889	83	18224	1.62728	1	0.602846	74.0561
GOTERM_CC_DIRECT	GO:0014704~intercalated disc	9	0.444225	0.0886815	DES, DSG2, HAMP, CAMK2D, VAMP5, CTNNA1, ITGB1, SLC9A1, GJC1	1889	45	18224	1.92949	1	0.61483	75.6675
GOTERM_CC_DIRECT	GO:0005773~vacuole	5	0.246792	0.0914995	GLB1L, STX3, GGH, CD74, GLB1	1889	17	18224	2.83748	1	0.621889	76.7879
GOTERM_CC_DIRECT	GO:0031902~late endosome membrane	16	0.789733	0.0972603	RILP, STARD3NL, HLA-DRB1, IFITM3, SPPL2A, HLA-DMB, CD63, HLA-DMA, ANXA2, SLC11A1, CHMP1B, VAMP8, TMEM59, TMEM165, TICAM2, HLA-DRA	1889	101	18224	1.52831	1	0.640561	78.9298

## Sheet: MF
Category	Term	Count	%	PValue	Genes	List Total	Pop Hits	Pop Total	Fold Enrichment	Bonferroni	Benjamini	FDR
GOTERM_MF_DIRECT	GO:0005515~protein binding	1056	52.1224	5.77769e-12	LDHB, LDHA, KLRC2, VPS52, VPS51, AMOTL2, SART1, B2M, TMEM140, USP54, DIRAS3, DHX38, CUL7, SERPINE1, CCAR2, RAB27A, LRRC4, ACAA2, MTPAP, SERPING1, TOX3, SSTR2, NPC2, SERPINF1, F3, PMP22, SH3GL2, DCBLD2, OSTF1, CRTC1, ASL, ALCAM, JRK, PEA15, PFN1, RAC3, UBASH3B, KBTBD6, GCSH, HLA-DOA, KIF1BP, SPP1, FRA10AC1, DUSP23, EMILIN2, VDAC2, GGN, EMILIN1, NOLC1, PARP9, DUSP26, RGS3, ARF4, TREML2, POP4, LZTS1…	1769	8785	16881	1.14708	8.8919e-09	8.8919e-09	9.62969e-09
GOTERM_MF_DIRECT	GO:0042803~protein homodimerization activity	110	5.42942	7.96616e-05	S100A6, NOG, PDGFA, APOBEC3G, TGFB2, BAK1, PLOD1, CRTAM, BST2, BCL2A1, ZHX2, MTPAP, OLFML2A, ACTN1, TOX3, CBLN1, HSPB6, VEGFA, CCR2, EXT2, PRPS2, CAV2, TFAP4, ENPP1, APOC2, DSCAML1, CCL5, SLC11A1, ECE1, RPL7, NAGA, FBXO4, SUPV3L1, RUNX1, NKX2-5, ADSSL1, S100A16, LGALS1, MAOB, S100A11, S100A10, SPPL2A, FXR2, S100A13, MLX, TSC2, PON1, ENG, NAMPT, IMPA2, KYNU, SEPHS1, CD8A, HIP1R, HPS4, HEXB, PRDX4,…	1769	730	16881	1.43794	0.115386	0.0594609	0.132689
GOTERM_MF_DIRECT	GO:0002020~protease binding	25	1.23396	9.24078e-05	ADAMTSL4, CD70, ITGB3, BDKRB2, ITGB1, TIMP1, CASP3, SERPINA5, SERPINE1, SERPINA1, DPP4, FN1, CFLAR, BCL10, TRIP4, FLOT2, FADD, ITGA3, ECM1, ANXA2, SERPINB6, CST7, F3, CSTB, CSTA	1769	101	16881	2.36205	0.132572	0.0463012	0.153904
GOTERM_MF_DIRECT	GO:0005518~collagen binding	18	0.88845	9.68961e-05	ASPN, SMAD7, PDGFA, LUM, MMP9, MRC2, ITGA3, CTSS, LRRC15, SERPINH1, PCOLCE, CTSL, P3H1, CD44, TGFBI, CTSB, FN1, ADAM9	1769	60	16881	2.8628	0.138543	0.0365961	0.161374
GOTERM_MF_DIRECT	GO:0004197~cysteine-type endopeptidase activity	18	0.88845	0.00012137	USP7, CFLAR, CTSZ, CTSS, CTSL, CASP6, CASP3, CASP4, CASP7, ATG4A, CASP8, USP20, USP11, USP49, CTSC, CTSB, USP34, CASP1	1769	61	16881	2.81587	0.170391	0.0366708	0.202095
GOTERM_MF_DIRECT	GO:0005178~integrin binding	25	1.23396	0.000175912	NPNT, COL3A1, ESM1, CD151, CALR, ITGB1, WISP1, TGFBI, GPNMB, THBS1, ADAM9, FN1, P4HB, ICAM1, LYN, PTPN2, ICAM3, ACTN1, ITGA3, MMP14, COL5A1, ITGA5, ITGB1BP1, FBLN5, EMP2	1769	105	16881	2.27207	0.237194	0.0441223	0.292787
GOTERM_MF_DIRECT	GO:0003756~protein disulfide isomerase activity	10	0.493583	0.000207478	ERP44, P4HB, PIGK, ERP27, TXNDC5, PDIA6, PDIA5, PDIA4, ITGB3, GLRX2	1769	22	16881	4.33758	0.273373	0.0445953	0.345241
GOTERM_MF_DIRECT	GO:0001618~virus receptor activity	19	0.937808	0.000237288	ICAM1, F11R, HYAL2, SLC52A1, HLA-DRB1, EFNB2, NECTIN2, TNFRSF14, ANPEP, ITGB3, SLAMF1, ITGB1, NCAM1, TFRC, CCR5, ITGA5, ITGB7, CLEC5A, DPP4	1769	70	16881	2.59016	0.305962	0.0446272	0.394752
GOTERM_MF_DIRECT	GO:0042802~identical protein binding	109	5.38006	0.000334446	S100A4, LDHB, LDHA, SEPT3, MMP9, UBQLN4, FOXO4, AMOTL2, MKRN3, B2M, BAK1, MYD88, FAS, NQO1, FTL, BCL10, GBP5, ZHX2, FBP1, MTPAP, FADD, ST13, VEGFA, COL1A2, HSPB1, COL1A1, RNF135, PRPS2, SH3GL2, GBP1, NMNAT1, CAV1, EID3, MIPOL1, GLUD1, ITGB3, ASL, CD74, HOXA1, UBASH3B, PTK6, TRAF5, SDF4, EWSR1, FN1, MICU1, MUL1, HGD, CASC3, FXR2, ACPP, TRADD, EMILIN1, SAFB2, KCTD9, SRPX2, TNK2, SEPHS1, E2F7, GSS, …	1769	749	16881	1.38872	0.402379	0.0555947	0.555962
GOTERM_MF_DIRECT	GO:0032395~MHC class II receptor activity	8	0.394867	0.00041093	HLA-DQB2, HLA-DRB1, HLA-DPA1, HLA-DPB1, HLA-DOA, HLA-DMA, HLA-DQA1, HLA-DRA	1769	15	16881	5.08943	0.468765	0.061296	0.682694
GOTERM_MF_DIRECT	GO:0016641~oxidoreductase activity, acting on the CH-NH2 group of donors, oxygen as acceptor	5	0.246792	0.000549621	LOXL4, LOXL3, LOX, LOXL2, LOXL1	1769	5	16881	9.54268	0.570914	0.0740343	0.912116
GOTERM_MF_DIRECT	GO:0043236~laminin binding	10	0.493583	0.000637129	LGALS3, LGALS1, C6ORF15, ITGA3, CTSS, THBS1, LRRC15, ECM1, ITGB1, ADAM9	1769	25	16881	3.81707	0.625009	0.0784865	1.05662
GOTERM_MF_DIRECT	GO:0005123~death receptor binding	8	0.394867	0.000664708	CFLAR, CASP3, MYD88, MADD, RIPK1, CASP8, FADD, TMBIM1	1769	16	16881	4.77134	0.640602	0.0756988	1.10211
GOTERM_MF_DIRECT	GO:0005509~calcium ion binding	103	5.08391	0.000762176	ASPN, S100A4, S100A3, S100A6, S100A8, LTBP2, S100A9, FAM20C, FSTL1, IQGAP1, CDH20, SLC25A24, RGN, PLS3, CAPNS1, CRTAC1, CDHR1, DLL3, ACTN1, MGP, DLL1, CDHR5, EGFLAM, PLA2G2A, MYL6, CDK5R1, ENPP1, EFCAB5, PAMR1, CALR, CALU, RUNX1, SDF4, MICU1, S100A16, EFEMP2, S100A11, CELSR3, S100A10, MYL12B, PCDH15, MYL12A, S100A13, SELENON, DSG2, PON1, FKBP9P1, SYT15, RHBDL3, NPNT, KCNIP2, KCNIP3, CANT1, PLCB4,…	1769	717	16881	1.37085	0.690697	0.0804003	1.26276
GOTERM_MF_DIRECT	GO:0001948~glycoprotein binding	17	0.839092	0.000868798	PLAT, LGALS1, VIM, ITGA3, CTSA, LMAN2, CALR, EDEM2, FLNA, B2M, SDC1, TFRC, FBXO17, LCK, SERPINA1, HSPA5, THBS1	1769	65	16881	2.49578	0.737541	0.0853167	1.43821
GOTERM_MF_DIRECT	GO:0001968~fibronectin binding	10	0.493583	0.000884646	CTSL, VEGFA, C6ORF15, ITGA3, ITGA4, CTSS, ITGB3, THBS1, LRRC15, ITGB1	1769	26	16881	3.67026	0.743871	0.0816067	1.46426
GOTERM_MF_DIRECT	GO:0008201~heparin binding	30	1.48075	0.00229933	FMOD, NRP1, LTBP2, LXN, FGFRL1, FSTL1, POSTN, CXCL11, MDK, PCOLCE, CXCL10, WISP1, SAA1, ANG, SERPINA5, CFH, LTF, GPNMB, THBS1, FN1, C6ORF15, PRG2, SLIT1, COL5A1, SOD3, VEGFA, FBLN7, PTCH1, ADAMTS3, PLA2G5	1769	160	16881	1.78925	0.971066	0.188115	3.76403
GOTERM_MF_DIRECT	GO:0005525~GTP binding	59	2.91214	0.00270604	RHOJ, SEPT3, SEPHS1, RAB5B, RHOQ, CDC42, DIRAS3, RASL10A, IFT22, RALB, TUBB6, RHOC, RHOD, SAR1B, MX2, TUBA1C, RHOH, RAB27A, CIITA, RAP2B, ARL1, GTPBP1, RAP2A, GTPBP4, GBP5, ARL9, EEF2, SRPRA, SRPRB, ARL3, GNAL, RAB18, ARL4C, GBP1, GPN1, RAB3D, GLUD1, GCH1, RAB42, GMPPB, RAC2, RAC3, EHD2, EHD4, GIMAP2, RANBP17, DNM3, ADSSL1, AK3, AK4, RAB33B, RAB32, NOLC1, RAB36, RAB34, ARF4, RAP1B, RAB38, FPGT	1769	384	16881	1.46619	0.984552	0.2068	4.4158
GOTERM_MF_DIRECT	GO:0015026~coreceptor activity	10	0.493583	0.00275545	RGMB, NRP1, CCR5, CD8A, LY96, CXCR6, NECTIN2, ITGA4, ITGB3, ITGB1	1769	30	16881	3.18089	0.985686	0.200285	4.49469
GOTERM_MF_DIRECT	GO:0048407~platelet-derived growth factor binding	6	0.29615	0.00336688	COL4A1, PDGFA, COL3A1, COL1A2, COL1A1, COL5A1	1769	11	16881	5.2051	0.99443	0.228577	5.46597
GOTERM_MF_DIRECT	GO:0003924~GTPase activity	39	1.92498	0.00412174	RHOJ, GPN1, RAB5B, RAB3D, RHOQ, CDC42, RAC2, DIRAS3, RAC3, RASL10A, RALB, TUBB6, RHOD, SAR1B, MX2, GNG5, TUBA1C, RAB27A, ARHGDIB, ARL1, RAP2A, GTPBP1, DNM3, GTPBP4, ADSSL1, GBP5, EEF2, SRPRA, RAB33B, ARL3, GNAL, RAB32, RAB18, GNG10, ARF4, RAP1B, RAB38, ARL4C, GBP1	1769	234	16881	1.59045	0.998265	0.261171	6.65228
GOTERM_MF_DIRECT	GO:0023026~MHC class II protein complex binding	7	0.345508	0.00414535	PKM, HLA-DRB1, HLA-DMB, HLA-DOA, HLA-DMA, CD74, HLA-DRA	1769	16	16881	4.17492	0.998327	0.252177	6.68917
GOTERM_MF_DIRECT	GO:0097153~cysteine-type endopeptidase activity involved in apoptotic process	6	0.29615	0.00784457	CASP6, CASP3, CASP4, CASP7, CASP8, CASP1	1769	13	16881	4.40431	0.999995	0.409611	12.3011
GOTERM_MF_DIRECT	GO:0005201~extracellular matrix structural constituent	15	0.740375	0.00864294	COL4A2, COL4A1, LUM, EFEMP2, COL3A1, COL15A1, CHI3L1, MGP, COL5A2, COL5A1, BGN, COL1A2, LAMC1, COL1A1, LAMB1	1769	67	16881	2.13642	0.999998	0.426867	13.4699
GOTERM_MF_DIRECT	GO:0046923~ER retention sequence binding	4	0.197433	0.00974667	KDELR3, KDELR2, KCNIP2, KDELR1	1769	5	16881	7.63414	1	0.452804	15.0616
GOTERM_MF_DIRECT	GO:0050544~arachidonic acid binding	4	0.197433	0.00974667	STX3, S100A8, ALOX5AP, S100A9	1769	5	16881	7.63414	1	0.452804	15.0616
GOTERM_MF_DIRECT	GO:0004579~dolichyl-diphosphooligosaccharide-protein glycotransferase activity	5	0.246792	0.00980139	OSTC, MAGT1, RPN1, RPN2, DDOST	1769	9	16881	5.30149	1	0.441795	15.1398
GOTERM_MF_DIRECT	GO:0050839~cell adhesion molecule binding	14	0.691017	0.0108464	CRTAM, NRXN2, NLGN2, NECTIN2, POSTN, CDHR5, ITGB3, ITGA4, ITGB1, DSG2, ITGB7, SMAGP, ADGRL1, MSN	1769	62	16881	2.1548	1	0.462928	16.6202
GOTERM_MF_DIRECT	GO:0005102~receptor binding	52	2.56663	0.0109745	RARRES2, TNFSF14, IL17RC, TGFB2, CXCL10, ANG, HAMP, CLCF1, SERPINE1, SMAGP, MSN, ANGPT2, DPP4, CRTAM, NUDT19, LYN, ICAM3, HLA-A, NECTIN2, HLA-B, PLAUR, ADM, CROT, CAV1, HFE, CD70, CNPY4, PIPOX, ALCAM, LIF, PFN1, PTK6, GSTK1, C1QTNF2, CD2, PKD2, SLC39A1, PLAT, ITK, BMP2, GUSB, ANXA1, CD276, FZD1, HILPDA, WIPI1, LAMA2, GLA, SRPX2, CD58, GFRA1, IGFBP2	1769	353	16881	1.40572	1	0.454765	16.7999
GOTERM_MF_DIRECT	GO:0008234~cysteine-type peptidase activity	10	0.493583	0.0146284	CTSL, CASP6, PIGK, CTSZ, CASP7, ATG4A, CASP8, CTSC, CTSS, CTSB	1769	38	16881	2.51123	1	0.542532	21.7774
GOTERM_MF_DIRECT	GO:0050840~extracellular matrix binding	8	0.394867	0.0150191	BGN, CD248, TGFBI, VEGFA, OLFML2A, ITGB3, THBS1, SPP1	1769	26	16881	2.93621	1	0.539906	22.2928
GOTERM_MF_DIRECT	GO:0005161~platelet-derived growth factor receptor binding	6	0.29615	0.0153269	LYN, PDGFA, ITGA5, VEGFA, PDGFD, ITGB3	1769	15	16881	3.81707	1	0.535502	22.6965
GOTERM_MF_DIRECT	GO:1990782~protein tyrosine kinase binding	4	0.197433	0.0179818	TRIM6, IL1RAP, CLASP2, CEACAM1	1769	6	16881	6.36179	1	0.582171	26.098
GOTERM_MF_DIRECT	GO:0032454~histone demethylase activity (H3-K9 specific)	5	0.246792	0.0216418	KDM7A, PHF2, KDM4B, KDM3B, JMJD1C	1769	11	16881	4.33758	1	0.63954	30.5569
GOTERM_MF_DIRECT	GO:0004859~phospholipase inhibitor activity	5	0.246792	0.0216418	ANXA1, ANXA5, ANXA4, ANXA2, ANXA2P2	1769	11	16881	4.33758	1	0.63954	30.5569
GOTERM_MF_DIRECT	GO:0043394~proteoglycan binding	5	0.246792	0.0216418	CTSL, CTSS, CTSB, THBS1, COL5A1	1769	11	16881	4.33758	1	0.63954	30.5569
GOTERM_MF_DIRECT	GO:0019864~IgG binding	5	0.246792	0.0216418	FCGR2B, FCGR2C, FCER1G, FCGR2A, FCGR3A	1769	11	16881	4.33758	1	0.63954	30.5569
GOTERM_MF_DIRECT	GO:0004871~signal transducer activity	32	1.57947	0.021806	LITAF, SLC20A1, S100A9, FKBP1A, GNG12, SUFU, CANT1, PLCB4, HMOX1, IL1RAP, SHISA5, TICAM2, RHOC, FAS, PLCB1, GNG5, IL13RA2, SECTM1, BST2, LGALS1, CREBBP, MUL1, CD40, ECM1, FLNA, TRADD, LSP1, TRIM38, GNAL, GNG10, NEK6, FAM126A	1769	204	16881	1.49689	1	0.63137	30.7509
GOTERM_MF_DIRECT	GO:0042605~peptide antigen binding	8	0.394867	0.0224823	HLA-DRB1, HLA-A, HFE, HLA-DPA1, HLA-B, HLA-DPB1, HLA-DQA1, HLA-DRA	1769	28	16881	2.72648	1	0.63207	31.5446
GOTERM_MF_DIRECT	GO:0004725~protein tyrosine phosphatase activity	18	0.88845	0.0301734	PTPN7, PTPN9, PTPN2, SSH3, DUSP23, DUSP10, PTPN22, PTPRS, PTPRT, CDKN3, PTPN12, DUSP5, EYA4, EYA1, DUSP26, UBASH3B, DUSP9, DUSP6	1769	100	16881	1.71768	1	0.730118	39.9889
GOTERM_MF_DIRECT	GO:0019976~interleukin-2 binding	3	0.148075	0.0305963	IL2RB, IL2RA, IL2RG	1769	3	16881	9.54268	1	0.725421	40.4236
GOTERM_MF_DIRECT	GO:0004911~interleukin-2 receptor activity	3	0.148075	0.0305963	IL2RB, IL2RA, IL2RG	1769	3	16881	9.54268	1	0.725421	40.4236
GOTERM_MF_DIRECT	GO:0008475~procollagen-lysine 5-dioxygenase activity	3	0.148075	0.0305963	PLOD1, PLOD2, PLOD3	1769	3	16881	9.54268	1	0.725421	40.4236
GOTERM_MF_DIRECT	GO:0097200~cysteine-type endopeptidase activity involved in execution phase of apoptosis	3	0.148075	0.0305963	CFLAR, CASP3, CASP7	1769	3	16881	9.54268	1	0.725421	40.4236
GOTERM_MF_DIRECT	GO:0015307~drug:proton antiporter activity	3	0.148075	0.0305963	SLC22A18, SLC47A1, SLC47A2	1769	3	16881	9.54268	1	0.725421	40.4236
GOTERM_MF_DIRECT	GO:0004720~protein-lysine 6-oxidase activity	3	0.148075	0.0305963	LOXL3, LOX, LOXL2	1769	3	16881	9.54268	1	0.725421	40.4236
GOTERM_MF_DIRECT	GO:0004553~hydrolase activity, hydrolyzing O-glycosyl compounds	8	0.394867	0.0321747	GLB1L, GLA, HEXA, NAGA, HEXB, CHI3L1, CHI3L2, GLB1	1769	30	16881	2.54471	1	0.734063	42.0199
GOTERM_MF_DIRECT	GO:0003714~transcription corepressor activity	31	1.53011	0.033219	ZMYND11, AEBP1, E2F7, HIRA, CTCF, ZEB1, ELK3, MXI1, SUFU, KCNIP3, HOXC6, BRD7, LOXL2, RUNX1, CTBP2, SP100, KLF12, RCOR2, LDB1, ZHX2, SCAI, RUNX1T1, MTA1, WWTR1, TRIM22, SIRT1, ATF5, HDAC4, SKOR1, HIPK2, TGIF1	1769	203	16881	1.45726	1	0.736352	43.0539
GOTERM_MF_DIRECT	GO:0005520~insulin-like growth factor binding	6	0.29615	0.0335836	IGF1R, WISP1, IGFBP7, IGFALS, ESM1, HTRA3	1769	18	16881	3.18089	1	0.731344	43.4107
GOTERM_MF_DIRECT	GO:0005031~tumor necrosis factor-activated receptor activity	7	0.345508	0.033704	TNFRSF1A, TNFRSF10C, TNFRSF11B, LTBR, TNFRSF14, FAS, CD40	1769	24	16881	2.78328	1	0.723886	43.5281
GOTERM_MF_DIRECT	GO:0030742~GTP-dependent protein binding	7	0.345508	0.033704	CDC42, RAB32, RAB5B, RAB3D, RAB34, RAB38, GCH1	1769	24	16881	2.78328	1	0.723886	43.5281
GOTERM_MF_DIRECT	GO:0030246~carbohydrate binding	30	1.48075	0.0353198	GALNT3, GALNT2, KLRC2, KLRC3, GALNT5, CD248, GALNT4, LMAN2, CALR, DGCR2, GALM, CD93, CLEC2B, PLA2R1, GALNT12, GALNT13, EVA1C, LGALS3, MRC2, PRG2, CHI3L1, LGALS8, CHI3L2, CLEC18B, CLEC12A, CLEC7A, ADGRL1, CD302, CLEC5A, PRPS2	1769	196	16881	1.46061	1	0.73223	45.0815
GOTERM_MF_DIRECT	GO:0001227~transcriptional repressor activity, RNA polymerase II transcription regulatory region sequence-specific binding	12	0.5923	0.0406631	SATB1, AEBP1, ETV7, HMX1, PCBP3, KLF12, JARID2, E2F7, MLX, HES6, ZEB1, ETV6	1769	59	16881	1.94088	1	0.773674	49.9373
GOTERM_MF_DIRECT	GO:0098641~cadherin binding involved in cell-cell adhesion	41	2.02369	0.0426476	CAST, LDHA, CNN3, CALD1, CAPZA1, ARHGAP18, ABI1, PDLIM1, TAGLN2, GPRC5A, ITGB1, IQGAP1, PKM, BZW1, PFN1, SH3GLB1, FASN, HSPA5, RPL7A, LRRFIP1, TES, EHD4, VASN, F11R, TWF2, SWAP70, ANXA1, S100A11, EEF2, CLIC1, CTNNA1, VASP, FLNA, ANXA2, DDX6, MB21D2, CAPG, SPTBN2, DNAJB1, UBAP2, SPTAN1	1769	290	16881	1.34914	1	0.782257	51.6356
GOTERM_MF_DIRECT	GO:0005113~patched binding	4	0.197433	0.0429079	CCNB1, DHH, CAV1, PTCH1	1769	8	16881	4.77134	1	0.776839	51.8544
GOTERM_MF_DIRECT	GO:0008270~zinc ion binding	141	6.95953	0.0462956	S100A3, S100A6, THRA, S100A8, PDLIM7, LMO2, MMP9, RNF39, S100A9, PDLIM4, PDLIM3, PDLIM1, APOBEC3G, ZNF638, APOBEC3F, MKRN3, APOBEC3C, ZNRF2, APOBEC3D, RGN, RNF146, ADAMTS20, DTX3L, AARS, MTA3, MTA1, TRIM38, MIB1, TRIM34, NBR1, ADAMTS3, RNF135, AMZ1, ENPP1, CXXC4, OAS2, MYT1, CALR, TTC3, VDR, RNF165, RNFT1, SLC30A5, TRAF5, EWSR1, RNF14, CPA4, RILP, CRIP1, PTGR1, TRIP4, TAF3, CREBBP, MUL1, CRYZ, EH…	1769	1169	16881	1.151	1	0.795234	54.6173
GOTERM_MF_DIRECT	GO:0019900~kinase binding	14	0.691017	0.0466919	LDHB, BCL10, LDHA, SP100, SIT1, PTPN22, SNAI1, FLNA, TRADD, ATF5, FAS, TRIP6, EMP2, CEACAM1	1769	75	16881	1.7813	1	0.79107	54.9305
GOTERM_MF_DIRECT	GO:0031005~filamin binding	5	0.246792	0.0509634	MICALL2, HSPB7, DPYSL4, FBLIM1, CEACAM1	1769	14	16881	3.4081	1	0.813089	58.1807
GOTERM_MF_DIRECT	GO:0050998~nitric-oxide synthase binding	5	0.246792	0.0509634	ACTB, DNM3, CAV1, CAMK2D, CD74	1769	14	16881	3.4081	1	0.813089	58.1807
GOTERM_MF_DIRECT	GO:0030159~receptor signaling complex scaffold activity	6	0.29615	0.0510436	MMS19, SPAG9, CD3G, CD3E, DLG5, DEDD2	1769	20	16881	2.8628	1	0.807094	58.2396
GOTERM_MF_DIRECT	GO:0004653~polypeptide N-acetylgalactosaminyltransferase activity	6	0.29615	0.0510436	GALNT3, GALNT2, GALNT5, GALNT4, GALNT12, GALNT13	1769	20	16881	2.8628	1	0.807094	58.2396
GOTERM_MF_DIRECT	GO:0030674~protein binding, bridging	14	0.691017	0.0558914	ST13, MMS19, TRIM5, CAV2, CNKSR1, CAV1, FLRT1, TRIM6, ANXA1, COL1A2, BCL3, CSTA, TRIM22, SLC9A1	1769	77	16881	1.73503	1	0.829716	61.6565
GOTERM_MF_DIRECT	GO:0005044~scavenger receptor activity	10	0.493583	0.0587952	LGALS3BP, MSR1, ENPP1, SUSD2, LOXL4, CFI, LOXL3, CD6, LOXL2, CD5	1769	48	16881	1.98806	1	0.83935	63.5754
GOTERM_MF_DIRECT	GO:0031418~L-ascorbic acid binding	6	0.29615	0.0614297	P3H2, P3H1, P4HA2, PLOD1, PLOD2, PLOD3	1769	21	16881	2.72648	1	0.846848	65.2379
GOTERM_MF_DIRECT	GO:0051213~dioxygenase activity	6	0.29615	0.0614297	P4HB, PHF2, PTGS1, KDM4B, KDM3B, JMJD1C	1769	21	16881	2.72648	1	0.846848	65.2379
GOTERM_MF_DIRECT	GO:0005507~copper ion binding	11	0.542942	0.063574	ANG, LOXL4, LOXL3, LOX, CP, LOXL2, LOXL1, MOXD1, SOD3, S100A13, SCO1	1769	56	16881	1.87445	1	0.851525	66.5381
GOTERM_MF_DIRECT	GO:0008484~sulfuric ester hydrolase activity	5	0.246792	0.0639221	GNS, ARSD, GALNS, ARSJ, ARSK	1769	15	16881	3.18089	1	0.847808	66.7449
GOTERM_MF_DIRECT	GO:0017124~SH3 domain binding	19	0.937808	0.0703652	OSTF1, KHDRBS2, LYN, NCF1, CD3E, PTPN22, ABI1, PTTG1, SHANK2, PTPN12, VASP, ELMO1, CTTNBP2, SH2D2A, PLSCR1, TOM1L1, MAPT, ADAM12, ADAM9	1769	119	16881	1.52362	1	0.870186	70.3609
GOTERM_MF_DIRECT	GO:0046332~SMAD binding	9	0.444225	0.0751781	SKOR1, BMP2, COL3A1, HIPK2, COL1A2, FKBP1A, HMGA2, COL5A2, FLNA	1769	43	16881	1.99731	1	0.883264	72.8173
GOTERM_MF_DIRECT	GO:0005546~phosphatidylinositol-4,5-bisphosphate binding	11	0.542942	0.0772377	AMER3, PFN1, TWF2, HIP1R, GSDMD, MYO1G, MTSS1L, PLCB1, PHLDA3, SLC9A1, ANXA2	1769	58	16881	1.80982	1	0.885863	73.8089
GOTERM_MF_DIRECT	GO:0050431~transforming growth factor beta binding	5	0.246792	0.0784263	VASN, HYAL2, CD109, THBS1, ENG	1769	16	16881	2.98209	1	0.885495	74.3655
GOTERM_MF_DIRECT	GO:0016504~peptidase activator activity	4	0.197433	0.0785175	CAV1, MMP14, PCOLCE, FN1	1769	10	16881	3.81707	1	0.881517	74.4078
GOTERM_MF_DIRECT	GO:0008138~protein tyrosine/serine/threonine phosphatase activity	8	0.394867	0.0862327	DUSP5, SBF1, DUSP26, SSH3, DUSP23, CDKN3, DUSP9, DUSP6	1769	37	16881	2.06328	1	0.901046	77.7542
GOTERM_MF_DIRECT	GO:0002039~p53 binding	12	0.5923	0.0874808	USP7, CHD8, PLK3, TAF3, DUSP26, CREBBP, BRD7, EEF2, SMYD2, EHMT2, BCL2L12, SIRT1	1769	67	16881	1.70914	1	0.900706	78.2552
GOTERM_MF_DIRECT	GO:0070513~death domain binding	3	0.148075	0.0884424	RIPK1, DAP, TRADD	1769	5	16881	5.72561	1	0.899599	78.634
GOTERM_MF_DIRECT	GO:0019960~C-X3-C chemokine binding	3	0.148075	0.0884424	ITGA4, ITGB3, ITGB1	1769	5	16881	5.72561	1	0.899599	78.634
GOTERM_MF_DIRECT	GO:0004994~somatostatin receptor activity	3	0.148075	0.0884424	SSTR5, SSTR2, SSTR1	1769	5	16881	5.72561	1	0.899599	78.634
GOTERM_MF_DIRECT	GO:0048248~CXCR3 chemokine receptor binding	3	0.148075	0.0884424	CXCL9, CXCL11, CXCL10	1769	5	16881	5.72561	1	0.899599	78.634
GOTERM_MF_DIRECT	GO:0030023~extracellular matrix constituent conferring elasticity	3	0.148075	0.0884424	COL4A1, EMILIN2, EMILIN1	1769	5	16881	5.72561	1	0.899599	78.634
GOTERM_MF_DIRECT	GO:0004784~superoxide dismutase activity	3	0.148075	0.0884424	NQO1, SOD3, SOD2	1769	5	16881	5.72561	1	0.899599	78.634
GOTERM_MF_DIRECT	GO:0004860~protein kinase inhibitor activity	10	0.493583	0.0890157	ASPN, LRRC4, FLRT1, BGN, PODNL1, SOCS2, SOCS3, SOCS1, LRRC15, CISH	1769	52	16881	1.83513	1	0.897456	78.8568
GOTERM_MF_DIRECT	GO:0005158~insulin receptor binding	7	0.345508	0.0990249	DOK1, IGF1R, DOK3, ENPP1, DOK6, SHC1, PIK3R1	1769	31	16881	2.1548	1	0.918533	82.4126
GOTERM_MF_DIRECT	GO:0005154~epidermal growth factor receptor binding	7	0.345508	0.0990249	PLSCR1, LINGO1, VAV3, ITGA5, ARF4, SHC1, TNK2	1769	31	16881	2.1548	1	0.918533	82.4126
GOTERM_MF_DIRECT	GO:0000977~RNA polymerase II regulatory region sequence-specific DNA binding	29	1.43139	0.0993154	ZMYND11, POU6F1, AEBP1, ETV7, ZNF552, HMX1, LMO2, E2F7, ELF5, TEF, ETV6, RUNX1, IKZF5, SATB1, KLF12, JARID2, HES6, EHMT2, SNAI1, ZSCAN2, ATF5, NR1I2, EBF4, MLX, H2AFY2, PHF21B, ZNF711, PHF21A, CUX2	1769	208	16881	1.33047	1	0.915972	82.5069
GOTERM_MF_DIRECT	GO:0016814~hydrolase activity, acting on carbon-nitrogen (but not peptide) bonds, in cyclic amidines	4	0.197433	0.0998459	APOBEC3G, APOBEC3F, APOBEC3C, APOBEC3D	1769	11	16881	3.47007	1	0.91395	82.6779
GOTERM_MF_DIRECT	GO:0005536~glucose binding	4	0.197433	0.0998459	G6PD, PYGL, HK3, UGP2	1769	11	16881	3.47007	1	0.91395	82.6779
GOTERM_MF_DIRECT	GO:0050786~RAGE receptor binding	4	0.197433	0.0998459	S100A4, S100A8, S100A9, S100A13	1769	11	16881	3.47007	1	0.91395	82.6779
