# Supplementary material for: LCTL Is a Prognostic Biomarker and Correlates With Stromal and Immune Infiltration in Gliomas
Source: Front Oncol. 2019 Oct 15;9:1083. doi: 10.3389/fonc.2019.01083 (PMC6803540; doi:10.3389/fonc.2019.01083)
Supplement: Supplementary file 1 [file Data_Sheet_1.zip › Supplementary Table S5.xlsx]

## Sheet: Sheet1
Supplementary Table S5. The results of Gene ontology (GO) analysis including BP, CC, and MF based on the GSE16011 data set.

## Sheet: BP
Category	Term	Count	%	PValue	Genes	List Total	Pop Hits	Pop Total	Fold Enrichment	Bonferroni	Benjamini	FDR
GOTERM_BP_DIRECT	GO:1902041~regulation of extrinsic apoptotic signaling pathway via death domain receptors	4	2.51572	0.000339411	SP100, LGALS3, CASP8, FAS	139	17	16792	28.4249	0.267003	0.267003	0.528872
GOTERM_BP_DIRECT	GO:0045087~innate immune response	12	7.54717	0.000853468	TRIM5, LGALS3, ANXA1, C1RL, SERPING1, C1R, CFI, C1S, RNF135, PTX3, CLEC5A, APOBEC3C	139	430	16792	3.37132	0.54217	0.323368	1.3249
GOTERM_BP_DIRECT	GO:0007165~signal transduction	21	13.2075	0.00128569	NAMPT, PDPN, LGALS1, MAP2K3, MRC2, ANXA1, S100A11, ELK3, CLIC1, IL15, ANXA5, IQGAP1, TNFRSF1A, ZNF217, CXCL14, TOM1L1, MCC, SHC1, FAS, CLEC5A, NEK6	139	1161	16792	2.18512	0.691849	0.324559	1.98959
GOTERM_BP_DIRECT	GO:0006954~inflammatory response	10	6.28931	0.00412196	TNFRSF1A, NFKBIZ, HRH1, SP100, ANXA1, CHST2, CHI3L1, IL15, FAS, PTX3	139	379	16792	3.18749	0.977163	0.611261	6.24838
GOTERM_BP_DIRECT	GO:0008360~regulation of cell shape	6	3.77358	0.00599798	PDPN, HEXB, ITGA7, ANXA1, MSN, MYL12A	139	140	16792	5.17739	0.995932	0.66744	8.96947
GOTERM_BP_DIRECT	GO:0032880~regulation of protein localization	4	2.51572	0.00894773	TRIM5, SWAP70, MAPK8, TRIM22	139	52	16792	9.29275	0.999732	0.746063	13.0989
GOTERM_BP_DIRECT	GO:0034097~response to cytokine	4	2.51572	0.00894773	SP100, OSMR, PLA2G5, TIMP1	139	52	16792	9.29275	0.999732	0.746063	13.0989
GOTERM_BP_DIRECT	GO:0006958~complement activation, classical pathway	5	3.14465	0.00900539	C1RL, SERPING1, C1R, CFI, C1S	139	99	16792	6.1013	0.999746	0.693478	13.1779
GOTERM_BP_DIRECT	GO:0016337~single organismal cell-cell adhesion	5	3.14465	0.00964594	SRPX2, PDPN, CD58, SHC1, CSTA	139	101	16792	5.98048	0.999859	0.669983	14.0503
GOTERM_BP_DIRECT	GO:0001525~angiogenesis	7	4.40252	0.0103317	SAT1, SRPX2, SHC1, ELK3, PLXND1, COL8A1, ANXA2	139	223	16792	3.79211	0.999925	0.652106	14.9754
GOTERM_BP_DIRECT	GO:0043123~positive regulation of I-kappaB kinase/NF-kappaB signaling	6	3.77358	0.0106331	TRIM5, TNFRSF1A, LGALS1, CASP8, TRIM22, NEK6	139	161	16792	4.50208	0.999944	0.623989	15.3789
GOTERM_BP_DIRECT	GO:0005975~carbohydrate metabolic process	6	3.77358	0.0144854	MGAT4B, GLB1L, PYGL, HEXB, CHST2, CHI3L1	139	174	16792	4.16572	0.999998	0.702914	20.3818
GOTERM_BP_DIRECT	GO:0010951~negative regulation of endopeptidase activity	5	3.14465	0.0177155	CAST, CD109, SERPING1, CSTA, TIMP1	139	121	16792	4.99197	1	0.744087	24.3619
GOTERM_BP_DIRECT	GO:0071260~cellular response to mechanical stimulus	4	2.51572	0.02068	TNFRSF1A, CASP8, MAPK8, FAS	139	71	16792	6.80596	1	0.770262	27.8501
GOTERM_BP_DIRECT	GO:0043086~negative regulation of catalytic activity	4	2.51572	0.0238633	ANXA5, ANXA2, TIMP1, ANXA2P2	139	75	16792	6.44297	1	0.793726	31.4278
GOTERM_BP_DIRECT	GO:0098609~cell-cell adhesion	7	4.40252	0.0245718	CAST, SWAP70, CAPG, S100A11, TAGLN2, IQGAP1, ANXA2	139	271	16792	3.12044	1	0.780762	32.2011
GOTERM_BP_DIRECT	GO:0043410~positive regulation of MAPK cascade	4	2.51572	0.0291074	LIF, TRIM5, CAV2, FAS	139	81	16792	5.96572	1	0.815348	36.9617
GOTERM_BP_DIRECT	GO:0045619~regulation of lymphocyte differentiation	2	1.25786	0.0324726	FAS, RNF41	139	4	16792	60.4029	1	0.830821	40.2898
GOTERM_BP_DIRECT	GO:0060708~spongiotrophoblast differentiation	2	1.25786	0.0324726	LIF, SOCS3	139	4	16792	60.4029	1	0.830821	40.2898
GOTERM_BP_DIRECT	GO:0042517~positive regulation of tyrosine phosphorylation of Stat3 protein	3	1.88679	0.0388755	LIF, SOCS3, IL15	139	38	16792	9.5373	1	0.866761	46.1725
GOTERM_BP_DIRECT	GO:0045637~regulation of myeloid cell differentiation	2	1.25786	0.0404259	FAS, RNF41	139	5	16792	48.3223	1	0.862931	47.5129
GOTERM_BP_DIRECT	GO:0097191~extrinsic apoptotic signaling pathway	3	1.88679	0.0466174	CASP8, FAS, RNF41	139	42	16792	8.62898	1	0.887416	52.5607
GOTERM_BP_DIRECT	GO:0007568~aging	5	3.14465	0.0472956	SERPING1, IL15, CTNNA1, KCNMB1, TIMP1	139	165	16792	3.66078	1	0.878891	53.0852
GOTERM_BP_DIRECT	GO:0072307~regulation of metanephric nephron tubule epithelial cell differentiation	2	1.25786	0.0483142	LIF, WWTR1	139	6	16792	40.2686	1	0.872494	53.8626
GOTERM_BP_DIRECT	GO:2001200~positive regulation of dendritic cell differentiation	2	1.25786	0.0483142	LGALS3, LGALS1	139	6	16792	40.2686	1	0.872494	53.8626
GOTERM_BP_DIRECT	GO:0001765~membrane raft assembly	2	1.25786	0.0483142	S100A10, ANXA2	139	6	16792	40.2686	1	0.872494	53.8626
GOTERM_BP_DIRECT	GO:0008152~metabolic process	5	3.14465	0.0499353	BCAT1, GSTA4, NAT1, ARSJ, MAN1C1	139	168	16792	3.59541	1	0.869694	55.0751
GOTERM_BP_DIRECT	GO:0006687~glycosphingolipid metabolic process	3	1.88679	0.0527611	HEXB, SUMF1, ARSJ	139	45	16792	8.05372	1	0.873375	57.1176
GOTERM_BP_DIRECT	GO:0051091~positive regulation of sequence-specific DNA binding transcription factor activity	4	2.51572	0.0555895	TRIM5, SP100, TRIM22, RNF41	139	105	16792	4.60212	1	0.876722	59.0747
GOTERM_BP_DIRECT	GO:0031340~positive regulation of vesicle fusion	2	1.25786	0.0561381	ANXA1, ANXA2	139	7	16792	34.5159	1	0.869091	59.4444
GOTERM_BP_DIRECT	GO:0006900~membrane budding	2	1.25786	0.0561381	S100A10, ANXA2	139	7	16792	34.5159	1	0.869091	59.4444
GOTERM_BP_DIRECT	GO:1900121~negative regulation of receptor binding	2	1.25786	0.0561381	HFE, ANXA2	139	7	16792	34.5159	1	0.869091	59.4444
GOTERM_BP_DIRECT	GO:0051099~positive regulation of binding	2	1.25786	0.0561381	S100A10, ANXA2	139	7	16792	34.5159	1	0.869091	59.4444
GOTERM_BP_DIRECT	GO:0031532~actin cytoskeleton reorganization	3	1.88679	0.0570079	ANXA1, SHC1, RICTOR	139	47	16792	7.71101	1	0.863194	60.0243
GOTERM_BP_DIRECT	GO:0071550~death-inducing signaling complex assembly	2	1.25786	0.0638982	TNFRSF1A, CASP8	139	8	16792	30.2014	1	0.884421	64.3513
GOTERM_BP_DIRECT	GO:0051896~regulation of protein kinase B signaling	2	1.25786	0.0638982	RICTOR, RNF41	139	8	16792	30.2014	1	0.884421	64.3513
GOTERM_BP_DIRECT	GO:0042127~regulation of cell proliferation	5	3.14465	0.0663904	SAT1, TNFRSF1A, ANXA1, S100A11, FAS	139	185	16792	3.26502	1	0.885537	65.8053
GOTERM_BP_DIRECT	GO:0070206~protein trimerization	2	1.25786	0.0715949	TRIM5, TRIM22	139	9	16792	26.8457	1	0.896249	68.6646
GOTERM_BP_DIRECT	GO:0048245~eosinophil chemotaxis	2	1.25786	0.0715949	HRH1, LGALS3	139	9	16792	26.8457	1	0.896249	68.6646
GOTERM_BP_DIRECT	GO:0019882~antigen processing and presentation	3	1.88679	0.0750969	RAB32, HFE, RAB27A	139	55	16792	6.5894	1	0.900163	70.4609
GOTERM_BP_DIRECT	GO:0071803~positive regulation of podosome assembly	2	1.25786	0.0792289	CAPG, MSN	139	10	16792	24.1612	1	0.905602	72.4563
GOTERM_BP_DIRECT	GO:0035646~endosome to melanosome transport	2	1.25786	0.0792289	RAB32, CD63	139	10	16792	24.1612	1	0.905602	72.4563
GOTERM_BP_DIRECT	GO:0050900~leukocyte migration	4	2.51572	0.0793471	CD58, SHC1, ITGA3, MSN	139	122	16792	3.96084	1	0.898964	72.5115
GOTERM_BP_DIRECT	GO:0043066~negative regulation of apoptotic process	8	5.03145	0.0816637	AMIGO2, SOCS3, ANXA1, MAPK8, FAS, ANXA5, CLEC5A, TIMP1	139	455	16792	2.12406	1	0.899002	73.5723
GOTERM_BP_DIRECT	GO:0046135~pyrimidine nucleoside catabolic process	2	1.25786	0.0868004	UPP1, DPYD	139	11	16792	21.9647	1	0.906873	75.7894
GOTERM_BP_DIRECT	GO:0042511~positive regulation of tyrosine phosphorylation of Stat1 protein	2	1.25786	0.0868004	LIF, TNFRSF1A	139	11	16792	21.9647	1	0.906873	75.7894
GOTERM_BP_DIRECT	GO:0001933~negative regulation of protein phosphorylation	3	1.88679	0.0896919	CD109, WWTR1, FAM129A	139	61	16792	5.94127	1	0.908229	76.9595
GOTERM_BP_DIRECT	GO:0008284~positive regulation of cell proliferation	8	5.03145	0.0899247	LIF, NAMPT, OSMR, SHC1, IL15, WWTR1, CNOT6, TIMP1	139	466	16792	2.07392	1	0.902727	77.0514
GOTERM_BP_DIRECT	GO:0042340~keratan sulfate catabolic process	2	1.25786	0.0943102	GNS, HEXB	139	12	16792	20.1343	1	0.907932	78.7193
GOTERM_BP_DIRECT	GO:0060707~trophoblast giant cell differentiation	2	1.25786	0.0943102	LIF, SOCS3	139	12	16792	20.1343	1	0.907932	78.7193
GOTERM_BP_DIRECT	GO:0042981~regulation of apoptotic process	5	3.14465	0.0988336	STEAP3, TNFRSF1A, LGALS1, CASP8, FAS	139	213	16792	2.83582	1	0.912973	80.3203

## Sheet: CC
Category	Term	name	Count	%	PValue	Genes	List Total	Pop Hits	Pop Total	Fold Enrichment	Bonferroni	Benjamini	FDR
GOTERM_CC_DIRECT	GO:0070062~extracellular exosome	extracellular exosome	45	28.3019	1.58107e-05	NAMPT, CPQ, FAM20C, HEXB, C1R, C1S, TAGLN2, IQGAP1, TIMP1, FAH, FAS, CFI, MSN, FAM129A, COL8A1, GNG4, MYOF, RAB27A, PLP2, S100A16, LGALS3, EFEMP2, LGALS1, ANXA1, S100A11, CHI3L1, S100A10, SERPING1, ITGA3, CLIC1, MYL12A, CD63, ANXA5, MAN1C1, ANXA2, ANXA2P2, GNS, TOM1L1, PYGL, CD58, CAPG, VAMP5, C1RL, CSTA, MVP	153	2811	18224	1.90679	0.00325174	0.00325174	0.0199112
GOTERM_CC_DIRECT	GO:0005615~extracellular space	extracellular space	28	17.6101	1.72436e-05	NAMPT, CPQ, HEXB, FAM20C, CD109, HFE, IL15, TIMP1, LIF, TNFRSF1A, MSN, CFI, PTX3, LOXL1, INA, LGALS3, LGALS1, ANXA1, CHI3L1, S100A11, SERPING1, CLIC1, CD63, ANXA2, CXCL14, SRPX2, C1RL, CSTA	153	1347	18224	2.47595	0.00354592	0.00177453	0.0217155
GOTERM_CC_DIRECT	GO:0009986~cell surface	cell surface	14	8.80503	0.000624878	LGALS1, CD109, ANXA1, ITGA3, IL15, CD63, ANXA2, TNFRSF1A, SRPX2, CD58, ITGA7, VAMP5, FAS, CLEC5A	153	542	18224	3.07667	0.12082	0.0420136	0.784165
GOTERM_CC_DIRECT	GO:0042470~melanosome	melanosome	6	3.77358	0.00157388	RAB32, CAPG, CD63, ANXA2, RAB27A, ANXA2P2	153	101	18224	7.07591	0.277094	0.0779159	1.96426
GOTERM_CC_DIRECT	GO:0005913~cell-cell adherens junction	cell-cell adherens junction	10	6.28931	0.00158146	CAST, SWAP70, CAPG, ANXA1, S100A11, CLIC1, TAGLN2, CTNNA1, IQGAP1, ANXA2	153	323	18224	3.68765	0.278222	0.0631271	1.97362
GOTERM_CC_DIRECT	GO:0005604~basement membrane	basement membrane	5	3.14465	0.00430527	EFEMP2, LOXL1, ANXA2, TIMP1, ANXA2P2	153	79	18224	7.53868	0.588851	0.137684	5.28902
GOTERM_CC_DIRECT	GO:0045121~membrane raft	membrane raft	7	4.40252	0.00769148	CAV2, TNFRSF1A, CASP8, S100A10, FAS, IQGAP1, ANXA2	153	206	18224	4.04746	0.796191	0.203258	9.2667

## Sheet: MF
Category	Term	name	Count	%	PValue	Genes	List Total	Pop Hits	Pop Total	Fold Enrichment	Bonferroni	Benjamini	FDR
GOTERM_MF_DIRECT	GO:0004859~phospholipase inhibitor activity	phospholipase inhibitor activity	4	2.51572	9.738e-05	ANXA1, ANXA5, ANXA2, ANXA2P2	146	11	16881	42.0448	0.028509	0.028509	0.129852
GOTERM_MF_DIRECT	GO:0005509~calcium ion binding	calcium ion binding	18	11.3208	0.000143796	FKBP9, S100A16, SWAP70, EFEMP2, FAM20C, ANXA1, S100A11, S100A10, C1R, C1S, MYL12A, ANXA5, MAN1C1, IQGAP1, ANXA2, ANXA2P2, SLC25A24, PLA2G5	146	717	16881	2.90268	0.0418112	0.0211288	0.19169
GOTERM_MF_DIRECT	GO:0005515~protein binding	protein binding	96	60.3774	0.000672328	STEAP3, CAST, SAT1, NAMPT, FAM20C, PDLIM4, IL15, CNOT6, IQGAP1, APOBEC3C, FAH, TRIM5, KIAA0040, CASP8, SMIM3, SHC1, FAS, MSN, CFI, FAM129A, GNG4, SEC24D, RAB27A, NFKBIZ, SP100, SOCS3, DYNLT3, SERPING1, CLIC1, CTNNA1, GNS, AMIGO2, FAM114A1, DOK6, VAMP5, RIPPLY2, MCC, MAPK8, EMP3, RNF135, NEK6, MVP, CAV2, HSD3B7, HFE, C1R, C1S, ELK3, TAGLN2, TIMP1, LIF, TNFRSF1A, EIF3L, PTX3, COL8A1, PLXND1, MYOF, …	146	8785	16881	1.2635	0.181063	0.0644146	0.893344
GOTERM_MF_DIRECT	GO:0098641~cadherin binding involved in cell-cell adhesion	cadherin binding involved in cell-cell adhesion	10	6.28931	0.000910359	CAST, SWAP70, CAPG, ANXA1, S100A11, CLIC1, TAGLN2, CTNNA1, IQGAP1, ANXA2	146	290	16881	3.98701	0.237002	0.065389	1.20785
GOTERM_MF_DIRECT	GO:0042803~protein homodimerization activity	protein homodimerization activity	16	10.0629	0.00154668	NAMPT, CAV2, GSTA4, SP100, S100A16, LGALS1, CPQ, HEXB, ANXA1, S100A11, S100A10, WWTR1, TRIM5, PYGL, SUMF1, DPYD	146	730	16881	2.53421	0.36854	0.0878438	2.04408
GOTERM_MF_DIRECT	GO:0030674~protein binding, bridging	protein binding, bridging	5	3.14465	0.00435068	TRIM5, CAV2, ANXA1, CSTA, TRIM22	146	77	16881	7.50801	0.726095	0.194127	5.6516
GOTERM_MF_DIRECT	GO:0019901~protein kinase binding	protein kinase binding	10	6.28931	0.00522788	TRIM5, CAV2, TOM1L1, MAP2K3, RICTOR, MSN, TRIM22, IQGAP1, NEK6, MVP	146	376	16881	3.07509	0.789181	0.1994	6.75467
GOTERM_MF_DIRECT	GO:0044548~S100 protein binding	S100 protein binding	3	1.88679	0.00537139	S100A11, IQGAP1, ANXA2	146	13	16881	26.6823	0.798023	0.181229	6.93399
